# Supplementary material for: Global burden and future trends of gastric cancer in women of reproductive age: estimates from the GBD 2021 Study, 1990–2050
Source: Front Oncol. 2025 Nov 14;15:1616936. doi: 10.3389/fonc.2025.1616936 (PMC12661426; doi:10.3389/fonc.2025.1616936)
Supplement: Supplementary file 1 [file DataSheet1.zip]

Archive with 16 entries (16 files):
- Appendix Figure A1.PDF
- Appendix Figure A10.PDF
- Appendix Figure A11.PDF
- Appendix Figure A12.PDF
- Appendix Figure A13.PDF
- Appendix Figure A14.PDF
- Appendix Figure A15.PDF
- Appendix Figure A16.pdf
- Appendix Figure A2.PDF
- Appendix Figure A3.PDF
- Appendix Figure A4.PDF
- Appendix Figure A5.PDF
- Appendix Figure A6.PDF
- Appendix Figure A7.PDF
- Appendix Figure A8.PDF
- Appendix Figure A9.PDF
