# Supplementary material for: Global burden and future trends of gastric cancer in women of reproductive age: estimates from the GBD 2021 Study, 1990–2050
Source: Front Oncol. 2025 Nov 14;15:1616936. doi: 10.3389/fonc.2025.1616936 (PMC12661426; doi:10.3389/fonc.2025.1616936)
Supplement: Supplementary file 2 [file Table1.xlsx]

## Sheet: supplementary Table 1
	measure_name	age_name	location_name	cause_name	metric_name	1990-Female	2021-Female	location_id
1	Prevalence	Age-standardized	Global	Stomach cancer	Rate	10.42(9.39,11.51)	5.41(4.78,6.18)	1
2	Prevalence	Age-standardized	China	Stomach cancer	Rate	16.61(12.86,21.18)	10.61(7.88,14.28)	6
3	Prevalence	Age-standardized	Democratic People's Republic of Korea	Stomach cancer	Rate	11.16(6.76,17.22)	9.82(5.68,15.61)	7
4	Prevalence	Age-standardized	Taiwan (Province of China)	Stomach cancer	Rate	9.66(7.82,11.74)	5.52(4.14,7.26)	8
5	Prevalence	Age-standardized	Cambodia	Stomach cancer	Rate	7.61(4.66,11.52)	3.96(2.36,6.36)	10
6	Prevalence	Age-standardized	Indonesia	Stomach cancer	Rate	5.43(3.88,6.90)	3.04(2.20,4.26)	11
7	Prevalence	Age-standardized	Lao People's Democratic Republic	Stomach cancer	Rate	8.46(4.86,13.65)	3.55(2.07,5.67)	12
8	Prevalence	Age-standardized	Malaysia	Stomach cancer	Rate	3.49(2.35,4.92)	2.96(1.94,4.26)	13
9	Prevalence	Age-standardized	Maldives	Stomach cancer	Rate	5.15(2.61,7.71)	1.07(0.68,1.59)	14
10	Prevalence	Age-standardized	Myanmar	Stomach cancer	Rate	9.80(5.51,15.14)	3.28(1.91,5.16)	15
11	Prevalence	Age-standardized	Philippines	Stomach cancer	Rate	2.51(2.10,2.97)	1.88(1.42,2.45)	16
12	Prevalence	Age-standardized	Sri Lanka	Stomach cancer	Rate	4.26(2.83,6.04)	1.80(0.95,2.96)	17
13	Prevalence	Age-standardized	Thailand	Stomach cancer	Rate	5.13(3.38,7.35)	5.40(3.17,8.20)	18
14	Prevalence	Age-standardized	Timor-Leste	Stomach cancer	Rate	4.43(2.48,7.24)	2.75(1.61,4.42)	19
15	Prevalence	Age-standardized	Viet Nam	Stomach cancer	Rate	6.01(3.73,8.97)	3.72(2.31,5.72)	20
16	Prevalence	Age-standardized	Fiji	Stomach cancer	Rate	5.26(2.78,8.01)	3.87(1.89,6.11)	22
17	Prevalence	Age-standardized	Kiribati	Stomach cancer	Rate	9.88(6.28,14.68)	8.83(5.11,14.30)	23
18	Prevalence	Age-standardized	Marshall Islands	Stomach cancer	Rate	9.35(5.93,13.86)	9.73(5.48,15.37)	24
19	Prevalence	Age-standardized	Micronesia (Federated States of)	Stomach cancer	Rate	9.84(5.81,15.34)	7.95(4.63,12.82)	25
20	Prevalence	Age-standardized	Papua New Guinea	Stomach cancer	Rate	8.65(4.29,14.50)	6.62(3.72,11.12)	26
21	Prevalence	Age-standardized	Samoa	Stomach cancer	Rate	5.22(3.13,8.07)	6.28(3.57,10.16)	27
22	Prevalence	Age-standardized	Solomon Islands	Stomach cancer	Rate	8.52(3.33,15.21)	9.36(5.30,15.28)	28
23	Prevalence	Age-standardized	Tonga	Stomach cancer	Rate	7.08(4.54,10.41)	5.65(3.35,8.85)	29
24	Prevalence	Age-standardized	Vanuatu	Stomach cancer	Rate	6.83(3.76,11.15)	6.70(4.01,10.54)	30
25	Prevalence	Age-standardized	Armenia	Stomach cancer	Rate	8.13(7.51,8.78)	2.40(2.01,2.82)	33
26	Prevalence	Age-standardized	Azerbaijan	Stomach cancer	Rate	8.95(7.42,10.69)	3.37(2.59,4.36)	34
27	Prevalence	Age-standardized	Georgia	Stomach cancer	Rate	7.59(6.76,8.45)	3.00(2.55,3.48)	35
28	Prevalence	Age-standardized	Kazakhstan	Stomach cancer	Rate	12.60(11.20,14.18)	3.97(3.36,4.65)	36
29	Prevalence	Age-standardized	Kyrgyzstan	Stomach cancer	Rate	14.03(11.31,17.19)	5.02(3.80,6.53)	37
30	Prevalence	Age-standardized	Mongolia	Stomach cancer	Rate	21.28(14.61,29.93)	9.64(6.64,13.61)	38
31	Prevalence	Age-standardized	Tajikistan	Stomach cancer	Rate	13.03(9.27,17.49)	5.44(3.31,8.36)	39
32	Prevalence	Age-standardized	Turkmenistan	Stomach cancer	Rate	8.06(7.09,9.10)	4.28(3.12,5.77)	40
33	Prevalence	Age-standardized	Uzbekistan	Stomach cancer	Rate	8.63(7.03,10.40)	3.90(2.94,5.04)	41
34	Prevalence	Age-standardized	Albania	Stomach cancer	Rate	5.41(3.81,7.36)	3.19(2.06,4.78)	43
35	Prevalence	Age-standardized	Bosnia and Herzegovina	Stomach cancer	Rate	4.06(3.18,5.04)	2.22(1.45,3.07)	44
36	Prevalence	Age-standardized	Bulgaria	Stomach cancer	Rate	7.32(5.92,8.89)	3.72(2.83,4.73)	45
37	Prevalence	Age-standardized	Croatia	Stomach cancer	Rate	8.89(6.97,11.24)	4.61(3.39,6.08)	46
38	Prevalence	Age-standardized	Czechia	Stomach cancer	Rate	6.43(5.24,7.83)	3.12(2.34,4.11)	47
39	Prevalence	Age-standardized	Hungary	Stomach cancer	Rate	6.51(5.25,7.93)	2.59(1.98,3.34)	48
40	Prevalence	Age-standardized	North Macedonia	Stomach cancer	Rate	6.70(5.21,8.39)	3.24(2.27,4.45)	49
41	Prevalence	Age-standardized	Montenegro	Stomach cancer	Rate	3.48(2.54,4.68)	2.28(1.65,3.04)	50
42	Prevalence	Age-standardized	Poland	Stomach cancer	Rate	4.65(4.43,4.90)	2.35(2.00,2.71)	51
43	Prevalence	Age-standardized	Romania	Stomach cancer	Rate	4.79(3.88,5.81)	2.88(2.17,3.71)	52
44	Prevalence	Age-standardized	Serbia	Stomach cancer	Rate	4.59(3.05,6.61)	2.17(1.41,3.09)	53
45	Prevalence	Age-standardized	Slovakia	Stomach cancer	Rate	6.85(4.77,9.44)	3.56(2.28,5.28)	54
46	Prevalence	Age-standardized	Slovenia	Stomach cancer	Rate	7.80(6.11,9.80)	2.76(1.92,3.79)	55
47	Prevalence	Age-standardized	Belarus	Stomach cancer	Rate	17.18(13.80,21.29)	10.05(6.90,13.92)	57
48	Prevalence	Age-standardized	Estonia	Stomach cancer	Rate	17.18(13.26,21.96)	8.74(6.17,11.86)	58
49	Prevalence	Age-standardized	Latvia	Stomach cancer	Rate	16.63(13.03,20.73)	6.95(5.01,9.38)	59
50	Prevalence	Age-standardized	Lithuania	Stomach cancer	Rate	15.89(12.48,20.02)	7.99(5.87,10.76)	60
51	Prevalence	Age-standardized	Republic of Moldova	Stomach cancer	Rate	10.26(8.79,11.90)	3.84(3.10,4.71)	61
52	Prevalence	Age-standardized	Russian Federation	Stomach cancer	Rate	17.31(16.61,18.03)	9.13(7.96,10.27)	62
53	Prevalence	Age-standardized	Ukraine	Stomach cancer	Rate	11.99(9.91,14.45)	4.63(2.47,7.45)	63
54	Prevalence	Age-standardized	Brunei Darussalam	Stomach cancer	Rate	19.52(12.60,28.31)	9.73(6.24,14.54)	66
55	Prevalence	Age-standardized	Japan	Stomach cancer	Rate	52.95(48.28,57.88)	17.83(15.25,20.00)	67
56	Prevalence	Age-standardized	Republic of Korea	Stomach cancer	Rate	45.50(32.21,58.82)	28.73(19.68,41.16)	68
57	Prevalence	Age-standardized	Singapore	Stomach cancer	Rate	13.17(10.06,17.01)	6.08(4.44,8.03)	69
58	Prevalence	Age-standardized	Australia	Stomach cancer	Rate	4.07(3.13,5.17)	2.96(2.21,3.89)	71
59	Prevalence	Age-standardized	New Zealand	Stomach cancer	Rate	8.39(6.63,10.50)	5.49(4.34,6.92)	72
60	Prevalence	Age-standardized	Andorra	Stomach cancer	Rate	7.05(4.06,11.12)	4.66(2.53,7.63)	74
61	Prevalence	Age-standardized	Austria	Stomach cancer	Rate	6.39(5.10,8.07)	2.85(2.12,3.73)	75
62	Prevalence	Age-standardized	Belgium	Stomach cancer	Rate	4.80(3.75,6.05)	2.41(1.81,3.17)	76
63	Prevalence	Age-standardized	Cyprus	Stomach cancer	Rate	3.12(2.01,4.54)	1.97(1.28,2.98)	77
64	Prevalence	Age-standardized	Denmark	Stomach cancer	Rate	4.15(3.24,5.21)	1.70(1.28,2.23)	78
65	Prevalence	Age-standardized	Finland	Stomach cancer	Rate	8.42(6.45,10.73)	3.57(2.64,4.80)	79
66	Prevalence	Age-standardized	France	Stomach cancer	Rate	3.57(2.86,4.45)	3.17(2.37,4.16)	80
67	Prevalence	Age-standardized	Germany	Stomach cancer	Rate	7.34(5.86,9.12)	6.08(4.55,7.96)	81
68	Prevalence	Age-standardized	Greece	Stomach cancer	Rate	6.14(5.16,7.30)	4.01(3.30,4.86)	82
69	Prevalence	Age-standardized	Iceland	Stomach cancer	Rate	6.69(5.13,8.62)	2.55(1.86,3.42)	83
70	Prevalence	Age-standardized	Ireland	Stomach cancer	Rate	4.45(3.44,5.70)	2.39(1.76,3.17)	84
71	Prevalence	Age-standardized	Israel	Stomach cancer	Rate	3.71(2.89,4.69)	1.76(1.33,2.28)	85
72	Prevalence	Age-standardized	Italy	Stomach cancer	Rate	8.59(7.53,9.89)	4.55(3.73,5.45)	86
73	Prevalence	Age-standardized	Luxembourg	Stomach cancer	Rate	4.92(4.14,5.83)	1.64(1.29,2.04)	87
74	Prevalence	Age-standardized	Malta	Stomach cancer	Rate	3.87(2.97,4.93)	2.02(1.50,2.68)	88
75	Prevalence	Age-standardized	Netherlands	Stomach cancer	Rate	3.22(2.60,3.94)	1.07(0.84,1.33)	89
76	Prevalence	Age-standardized	Norway	Stomach cancer	Rate	5.68(4.90,6.61)	2.23(1.83,2.72)	90
77	Prevalence	Age-standardized	Portugal	Stomach cancer	Rate	14.32(11.35,17.82)	8.33(6.19,11.03)	91
78	Prevalence	Age-standardized	Spain	Stomach cancer	Rate	7.64(6.02,9.63)	4.47(3.31,5.93)	92
79	Prevalence	Age-standardized	Sweden	Stomach cancer	Rate	4.60(3.73,5.62)	2.30(1.72,3.04)	93
80	Prevalence	Age-standardized	Switzerland	Stomach cancer	Rate	5.54(4.27,7.17)	2.42(1.76,3.21)	94
81	Prevalence	Age-standardized	United Kingdom	Stomach cancer	Rate	3.33(3.15,3.51)	2.30(2.15,2.46)	95
82	Prevalence	Age-standardized	Argentina	Stomach cancer	Rate	4.32(3.48,5.32)	2.98(2.30,3.78)	97
83	Prevalence	Age-standardized	Chile	Stomach cancer	Rate	7.62(6.10,9.39)	5.61(4.31,7.25)	98
84	Prevalence	Age-standardized	Uruguay	Stomach cancer	Rate	5.23(4.13,6.54)	4.50(3.47,5.75)	99
85	Prevalence	Age-standardized	Canada	Stomach cancer	Rate	4.30(3.31,5.54)	3.61(2.65,4.79)	101
86	Prevalence	Age-standardized	United States of America	Stomach cancer	Rate	3.79(3.63,3.96)	4.55(4.26,4.85)	102
87	Prevalence	Age-standardized	Antigua and Barbuda	Stomach cancer	Rate	4.28(3.57,5.09)	2.36(1.97,2.82)	105
88	Prevalence	Age-standardized	Bahamas	Stomach cancer	Rate	5.94(4.96,7.05)	4.16(3.01,5.69)	106
89	Prevalence	Age-standardized	Barbados	Stomach cancer	Rate	5.02(4.22,5.89)	3.34(2.44,4.49)	107
90	Prevalence	Age-standardized	Belize	Stomach cancer	Rate	4.41(3.71,5.19)	3.88(3.11,4.78)	108
91	Prevalence	Age-standardized	Cuba	Stomach cancer	Rate	3.19(2.52,3.98)	2.03(1.47,2.73)	109
92	Prevalence	Age-standardized	Dominica	Stomach cancer	Rate	7.36(5.11,10.15)	5.84(3.64,8.76)	110
93	Prevalence	Age-standardized	Dominican Republic	Stomach cancer	Rate	3.61(2.49,5.09)	3.02(1.88,4.58)	111
94	Prevalence	Age-standardized	Grenada	Stomach cancer	Rate	6.34(4.87,8.17)	3.24(2.33,4.36)	112
95	Prevalence	Age-standardized	Guyana	Stomach cancer	Rate	4.20(3.13,5.48)	3.88(2.52,5.64)	113
96	Prevalence	Age-standardized	Haiti	Stomach cancer	Rate	12.46(7.46,18.84)	7.44(4.32,11.86)	114
97	Prevalence	Age-standardized	Jamaica	Stomach cancer	Rate	3.81(2.99,4.81)	3.48(2.27,5.08)	115
98	Prevalence	Age-standardized	Saint Lucia	Stomach cancer	Rate	6.81(5.79,7.91)	3.55(2.72,4.60)	116
99	Prevalence	Age-standardized	Saint Vincent and the Grenadines	Stomach cancer	Rate	6.27(5.26,7.40)	4.02(3.19,5.00)	117
100	Prevalence	Age-standardized	Suriname	Stomach cancer	Rate	3.69(2.43,5.19)	2.82(1.78,4.12)	118
101	Prevalence	Age-standardized	Trinidad and Tobago	Stomach cancer	Rate	3.36(2.87,3.92)	2.44(1.72,3.35)	119
102	Prevalence	Age-standardized	Bolivia (Plurinational State of)	Stomach cancer	Rate	19.18(12.52,27.75)	11.57(6.86,17.92)	121
103	Prevalence	Age-standardized	Ecuador	Stomach cancer	Rate	10.33(8.38,12.53)	9.17(6.35,12.89)	122
104	Prevalence	Age-standardized	Peru	Stomach cancer	Rate	11.91(8.41,16.23)	10.11(6.28,15.20)	123
105	Prevalence	Age-standardized	Colombia	Stomach cancer	Rate	9.53(7.77,11.65)	9.63(6.96,12.74)	125
106	Prevalence	Age-standardized	Costa Rica	Stomach cancer	Rate	13.50(10.84,16.65)	9.40(7.04,12.26)	126
107	Prevalence	Age-standardized	El Salvador	Stomach cancer	Rate	9.97(7.86,12.46)	9.15(6.35,12.72)	127
108	Prevalence	Age-standardized	Guatemala	Stomach cancer	Rate	16.77(14.75,19.03)	14.06(11.23,17.27)	128
109	Prevalence	Age-standardized	Honduras	Stomach cancer	Rate	12.45(8.25,17.83)	8.62(4.85,14.12)	129
110	Prevalence	Age-standardized	Mexico	Stomach cancer	Rate	5.81(5.56,6.05)	5.43(4.49,6.44)	130
111	Prevalence	Age-standardized	Nicaragua	Stomach cancer	Rate	7.10(5.06,9.64)	4.64(3.04,6.80)	131
112	Prevalence	Age-standardized	Panama	Stomach cancer	Rate	6.07(5.18,7.16)	6.21(4.62,8.03)	132
113	Prevalence	Age-standardized	Venezuela (Bolivarian Republic of)	Stomach cancer	Rate	6.54(5.67,7.53)	5.96(4.20,8.29)	133
114	Prevalence	Age-standardized	Brazil	Stomach cancer	Rate	5.49(5.10,5.88)	4.42(4.06,4.82)	135
115	Prevalence	Age-standardized	Paraguay	Stomach cancer	Rate	4.05(2.74,5.83)	2.79(1.69,4.38)	136
116	Prevalence	Age-standardized	Algeria	Stomach cancer	Rate	3.08(1.95,4.53)	1.61(0.98,2.45)	139
117	Prevalence	Age-standardized	Bahrain	Stomach cancer	Rate	2.76(1.81,4.03)	1.54(0.99,2.26)	140
118	Prevalence	Age-standardized	Egypt	Stomach cancer	Rate	2.03(1.39,2.88)	2.45(1.40,3.62)	141
119	Prevalence	Age-standardized	Iran (Islamic Republic of)	Stomach cancer	Rate	7.75(6.38,9.08)	3.33(2.77,3.85)	142
120	Prevalence	Age-standardized	Iraq	Stomach cancer	Rate	4.21(2.60,6.37)	2.54(1.53,3.96)	143
121	Prevalence	Age-standardized	Jordan	Stomach cancer	Rate	3.95(2.50,5.87)	1.36(0.85,2.08)	144
122	Prevalence	Age-standardized	Kuwait	Stomach cancer	Rate	1.78(1.40,2.23)	0.59(0.44,0.77)	145
123	Prevalence	Age-standardized	Lebanon	Stomach cancer	Rate	5.35(3.33,7.99)	1.84(1.19,2.70)	146
124	Prevalence	Age-standardized	Libya	Stomach cancer	Rate	4.08(2.52,6.25)	3.21(1.85,5.20)	147
125	Prevalence	Age-standardized	Morocco	Stomach cancer	Rate	1.46(0.94,2.17)	1.03(0.60,1.71)	148
126	Prevalence	Age-standardized	Palestine	Stomach cancer	Rate	3.59(2.14,5.56)	1.63(1.07,2.34)	149
127	Prevalence	Age-standardized	Oman	Stomach cancer	Rate	3.52(2.10,5.50)	1.15(0.72,1.74)	150
128	Prevalence	Age-standardized	Qatar	Stomach cancer	Rate	3.44(2.17,5.17)	0.95(0.58,1.46)	151
129	Prevalence	Age-standardized	Saudi Arabia	Stomach cancer	Rate	2.42(1.45,3.97)	1.71(1.02,2.74)	152
130	Prevalence	Age-standardized	Syrian Arab Republic	Stomach cancer	Rate	4.18(2.92,5.68)	2.08(1.31,3.16)	153
131	Prevalence	Age-standardized	Tunisia	Stomach cancer	Rate	2.91(1.89,4.29)	1.80(1.06,2.85)	154
132	Prevalence	Age-standardized	Turkey	Stomach cancer	Rate	11.41(7.30,16.42)	3.45(2.21,4.97)	155
133	Prevalence	Age-standardized	United Arab Emirates	Stomach cancer	Rate	4.17(2.52,6.47)	1.62(1.01,2.46)	156
134	Prevalence	Age-standardized	Yemen	Stomach cancer	Rate	9.56(4.61,16.18)	6.83(3.11,11.35)	157
135	Prevalence	Age-standardized	Afghanistan	Stomach cancer	Rate	31.09(12.99,50.00)	26.17(10.49,42.81)	160
136	Prevalence	Age-standardized	Bangladesh	Stomach cancer	Rate	5.07(2.97,7.79)	2.43(1.47,3.85)	161
137	Prevalence	Age-standardized	Bhutan	Stomach cancer	Rate	4.37(2.32,7.11)	2.50(1.40,4.29)	162
138	Prevalence	Age-standardized	India	Stomach cancer	Rate	4.11(3.29,4.94)	2.65(2.16,3.24)	163
139	Prevalence	Age-standardized	Nepal	Stomach cancer	Rate	4.68(2.68,7.37)	2.88(1.68,4.80)	164
140	Prevalence	Age-standardized	Pakistan	Stomach cancer	Rate	2.71(1.96,3.61)	2.61(1.70,3.83)	165
141	Prevalence	Age-standardized	Angola	Stomach cancer	Rate	4.82(2.86,7.57)	2.85(1.66,4.55)	168
142	Prevalence	Age-standardized	Central African Republic	Stomach cancer	Rate	5.77(3.44,8.95)	4.23(2.32,6.90)	169
143	Prevalence	Age-standardized	Congo	Stomach cancer	Rate	5.70(3.46,8.90)	3.88(2.15,6.41)	170
144	Prevalence	Age-standardized	Democratic Republic of the Congo	Stomach cancer	Rate	3.82(2.24,5.99)	2.88(1.68,4.50)	171
145	Prevalence	Age-standardized	Equatorial Guinea	Stomach cancer	Rate	5.04(2.92,8.19)	2.30(1.11,4.12)	172
146	Prevalence	Age-standardized	Gabon	Stomach cancer	Rate	3.67(2.28,5.57)	2.28(1.28,3.77)	173
147	Prevalence	Age-standardized	Burundi	Stomach cancer	Rate	5.56(3.16,8.79)	3.28(1.89,5.23)	175
148	Prevalence	Age-standardized	Comoros	Stomach cancer	Rate	5.48(2.77,8.60)	3.64(2.22,5.71)	176
149	Prevalence	Age-standardized	Djibouti	Stomach cancer	Rate	3.65(2.06,6.06)	2.80(1.52,4.81)	177
150	Prevalence	Age-standardized	Eritrea	Stomach cancer	Rate	6.51(3.80,10.13)	4.78(2.65,7.83)	178
151	Prevalence	Age-standardized	Ethiopia	Stomach cancer	Rate	10.85(6.41,15.38)	4.04(2.58,6.12)	179
152	Prevalence	Age-standardized	Kenya	Stomach cancer	Rate	3.68(2.46,5.49)	3.43(2.24,4.97)	180
153	Prevalence	Age-standardized	Madagascar	Stomach cancer	Rate	5.25(3.31,7.66)	3.81(2.28,5.99)	181
154	Prevalence	Age-standardized	Malawi	Stomach cancer	Rate	1.91(1.18,2.87)	1.25(0.71,2.05)	182
155	Prevalence	Age-standardized	Mauritius	Stomach cancer	Rate	6.36(5.46,7.39)	5.08(4.21,6.01)	183
156	Prevalence	Age-standardized	Mozambique	Stomach cancer	Rate	1.71(1.07,2.59)	1.35(0.76,2.23)	184
157	Prevalence	Age-standardized	Rwanda	Stomach cancer	Rate	7.74(4.76,11.64)	2.84(1.66,4.51)	185
158	Prevalence	Age-standardized	Seychelles	Stomach cancer	Rate	4.24(2.83,5.98)	2.64(1.73,3.85)	186
159	Prevalence	Age-standardized	Somalia	Stomach cancer	Rate	6.17(3.40,10.28)	4.80(2.58,7.88)	187
160	Prevalence	Age-standardized	United Republic of Tanzania	Stomach cancer	Rate	4.12(2.54,6.27)	2.64(1.56,4.11)	189
161	Prevalence	Age-standardized	Uganda	Stomach cancer	Rate	2.78(1.60,4.49)	2.41(1.41,3.76)	190
162	Prevalence	Age-standardized	Zambia	Stomach cancer	Rate	5.75(3.61,8.56)	3.47(1.88,6.74)	191
163	Prevalence	Age-standardized	Botswana	Stomach cancer	Rate	3.10(1.68,5.21)	1.52(0.84,2.57)	193
164	Prevalence	Age-standardized	Lesotho	Stomach cancer	Rate	2.12(1.13,3.51)	3.58(1.87,5.93)	194
165	Prevalence	Age-standardized	Namibia	Stomach cancer	Rate	1.48(0.87,2.24)	1.00(0.54,1.70)	195
166	Prevalence	Age-standardized	South Africa	Stomach cancer	Rate	4.36(3.66,5.22)	2.03(1.62,2.52)	196
167	Prevalence	Age-standardized	Eswatini	Stomach cancer	Rate	3.20(1.84,5.08)	2.95(1.38,5.31)	197
168	Prevalence	Age-standardized	Zimbabwe	Stomach cancer	Rate	4.48(2.79,6.74)	7.05(3.95,11.63)	198
169	Prevalence	Age-standardized	Benin	Stomach cancer	Rate	3.71(2.31,5.56)	2.64(1.57,4.10)	200
170	Prevalence	Age-standardized	Burkina Faso	Stomach cancer	Rate	4.79(2.88,7.23)	3.28(1.89,5.09)	201
171	Prevalence	Age-standardized	Cameroon	Stomach cancer	Rate	4.66(2.95,7.03)	3.10(1.63,5.21)	202
172	Prevalence	Age-standardized	Cabo Verde	Stomach cancer	Rate	9.20(5.97,13.47)	2.59(1.60,4.34)	203
173	Prevalence	Age-standardized	Chad	Stomach cancer	Rate	3.96(2.43,5.90)	3.79(2.22,5.94)	204
174	Prevalence	Age-standardized	Cote d'Ivoire	Stomach cancer	Rate	1.81(1.08,2.79)	1.56(0.88,2.54)	205
175	Prevalence	Age-standardized	Gambia	Stomach cancer	Rate	1.44(0.81,2.28)	1.30(0.74,2.10)	206
176	Prevalence	Age-standardized	Ghana	Stomach cancer	Rate	4.82(2.92,7.42)	3.04(1.76,4.81)	207
177	Prevalence	Age-standardized	Guinea	Stomach cancer	Rate	5.01(3.01,7.63)	3.97(2.26,6.49)	208
178	Prevalence	Age-standardized	Guinea-Bissau	Stomach cancer	Rate	7.79(4.72,11.88)	5.79(3.40,9.02)	209
179	Prevalence	Age-standardized	Liberia	Stomach cancer	Rate	3.64(2.12,5.71)	3.53(1.97,5.66)	210
180	Prevalence	Age-standardized	Mali	Stomach cancer	Rate	11.46(7.53,16.87)	7.61(4.57,11.88)	211
181	Prevalence	Age-standardized	Mauritania	Stomach cancer	Rate	3.78(2.28,5.76)	2.66(1.51,4.22)	212
182	Prevalence	Age-standardized	Niger	Stomach cancer	Rate	4.42(2.69,6.75)	3.09(1.79,4.90)	213
183	Prevalence	Age-standardized	Nigeria	Stomach cancer	Rate	1.30(0.87,1.90)	0.86(0.51,1.36)	214
184	Prevalence	Age-standardized	Sao Tome and Principe	Stomach cancer	Rate	3.79(2.33,5.71)	3.24(1.86,5.36)	215
185	Prevalence	Age-standardized	Senegal	Stomach cancer	Rate	4.16(2.58,6.22)	3.11(1.89,4.86)	216
186	Prevalence	Age-standardized	Sierra Leone	Stomach cancer	Rate	3.15(1.84,4.97)	3.53(2.07,5.64)	217
187	Prevalence	Age-standardized	Togo	Stomach cancer	Rate	4.54(2.87,6.73)	3.49(2.01,5.52)	218
188	Prevalence	Age-standardized	American Samoa	Stomach cancer	Rate	6.66(4.23,9.89)	8.96(5.60,13.12)	298
189	Prevalence	Age-standardized	Bermuda	Stomach cancer	Rate	2.47(1.87,3.20)	1.42(1.00,1.98)	305
190	Prevalence	Age-standardized	Cook Islands	Stomach cancer	Rate	4.23(2.62,6.48)	2.41(1.42,3.77)	320
191	Prevalence	Age-standardized	Greenland	Stomach cancer	Rate	9.08(5.97,12.86)	4.54(2.69,6.96)	349
192	Prevalence	Age-standardized	Guam	Stomach cancer	Rate	2.69(2.01,3.52)	3.27(2.46,4.29)	351
193	Prevalence	Age-standardized	Monaco	Stomach cancer	Rate	5.90(3.65,9.09)	4.27(2.38,6.99)	367
194	Prevalence	Age-standardized	Nauru	Stomach cancer	Rate	11.91(7.18,18.21)	11.05(6.14,17.57)	369
195	Prevalence	Age-standardized	Niue	Stomach cancer	Rate	5.32(3.16,8.50)	5.88(3.69,9.00)	374
196	Prevalence	Age-standardized	Northern Mariana Islands	Stomach cancer	Rate	9.17(5.49,14.22)	6.89(4.48,9.99)	376
197	Prevalence	Age-standardized	Palau	Stomach cancer	Rate	9.38(5.54,15.01)	8.23(5.14,12.73)	380
198	Prevalence	Age-standardized	Puerto Rico	Stomach cancer	Rate	3.38(2.62,4.26)	1.79(1.29,2.44)	385
199	Prevalence	Age-standardized	Saint Kitts and Nevis	Stomach cancer	Rate	6.12(5.15,7.25)	1.72(1.23,2.29)	393
200	Prevalence	Age-standardized	San Marino	Stomach cancer	Rate	8.81(5.68,12.85)	4.63(2.33,8.11)	396
201	Prevalence	Age-standardized	Tokelau	Stomach cancer	Rate	8.44(4.84,13.69)	7.86(4.90,11.90)	413
202	Prevalence	Age-standardized	Tuvalu	Stomach cancer	Rate	11.17(6.55,17.43)	7.33(4.31,11.47)	416
203	Prevalence	Age-standardized	United States Virgin Islands	Stomach cancer	Rate	3.52(2.33,5.11)	1.61(0.93,2.57)	422
204	Prevalence	Age-standardized	South Sudan	Stomach cancer	Rate	4.08(2.26,6.95)	3.90(2.19,6.47)	435
205	Prevalence	Age-standardized	Sudan	Stomach cancer	Rate	11.14(5.82,17.54)	6.81(3.09,11.59)	522
