# Supplementary material for: Global burden and future trends of gastric cancer in women of reproductive age: estimates from the GBD 2021 Study, 1990–2050
Source: Front Oncol. 2025 Nov 14;15:1616936. doi: 10.3389/fonc.2025.1616936 (PMC12661426; doi:10.3389/fonc.2025.1616936)
Supplement: Supplementary file 3 [file Table2.xlsx]

## Sheet: supplementary Table 2. frontier
	location_id	year	val	SDI	frontier	eff_diff	location_name
1	6	1990	320.216	0.458669	22.5752	297.641	China
2	6	1991	308.749	0.467302	22.3002	286.449	China
3	6	1992	298.377	0.475784	21.6915	276.685	China
4	6	1993	287.17	0.484354	21.2272	265.943	China
5	6	1994	280.624	0.492579	20.6346	259.989	China
6	6	1995	270.511	0.501501	20.1885	250.323	China
7	6	1996	258.008	0.512034	19.886	238.122	China
8	6	1997	245.812	0.522327	19.9278	225.885	China
9	6	1998	239.813	0.531379	19.9906	219.823	China
10	6	1999	235.489	0.540334	19.9716	215.518	China
11	6	2000	230.604	0.547989	19.9517	210.652	China
12	6	2001	222.493	0.55368	20.0453	202.448	China
13	6	2002	216.778	0.560543	20.0112	196.766	China
14	6	2003	208.594	0.569019	20.0191	188.575	China
15	6	2004	201.432	0.578178	19.8821	181.55	China
16	6	2005	187.32	0.588052	20.0089	167.311	China
17	6	2006	172.289	0.598758	20.1307	152.158	China
18	6	2007	162.28	0.60952	19.8822	142.398	China
19	6	2008	155.082	0.619455	19.9165	135.166	China
20	6	2009	151.1	0.629308	19.7998	131.3	China
21	6	2010	145.136	0.641521	19.2767	125.859	China
22	6	2011	137.964	0.651448	17.3448	120.619	China
23	6	2012	127.435	0.657144	17.5012	109.934	China
24	6	2013	120.488	0.663103	17.4318	103.057	China
25	6	2014	114.673	0.668641	17.5783	97.0947	China
26	6	2015	109.659	0.67194	17.5021	92.1565	China
27	6	2016	107.872	0.676218	17.2332	90.6393	China
28	6	2017	105.809	0.68462	17.1997	88.6096	China
29	6	2018	103.697	0.693718	17.4001	86.2966	China
30	6	2019	101.62	0.703687	17.395	84.2252	China
31	6	2020	99.9118	0.713365	17.3855	82.5263	China
32	6	2021	98.4416	0.72163	17.4666	80.9749	China
33	7	1990	243.5	0.49778	20.1027	223.398	Democratic People's Republic of Korea
34	7	1991	241.576	0.499121	20.0693	221.507	Democratic People's Republic of Korea
35	7	1992	240.227	0.49963	20.1036	220.124	Democratic People's Republic of Korea
36	7	1993	239.674	0.499701	20.0332	219.641	Democratic People's Republic of Korea
37	7	1994	238.199	0.499531	20.1639	218.035	Democratic People's Republic of Korea
38	7	1995	237.206	0.499081	20.1305	217.075	Democratic People's Republic of Korea
39	7	1996	235.127	0.498429	20.1767	214.95	Democratic People's Republic of Korea
40	7	1997	233.237	0.497137	20.2108	213.026	Democratic People's Republic of Korea
41	7	1998	231.73	0.496159	20.6999	211.031	Democratic People's Republic of Korea
42	7	1999	229.649	0.496485	20.108	209.541	Democratic People's Republic of Korea
43	7	2000	227.822	0.497462	20.1794	207.643	Democratic People's Republic of Korea
44	7	2001	225.072	0.499674	20.1617	204.91	Democratic People's Republic of Korea
45	7	2002	221.291	0.502634	20.1741	201.117	Democratic People's Republic of Korea
46	7	2003	217.69	0.506165	19.8816	197.809	Democratic People's Republic of Korea
47	7	2004	214.842	0.510229	19.965	194.877	Democratic People's Republic of Korea
48	7	2005	212.043	0.515098	20.0149	192.028	Democratic People's Republic of Korea
49	7	2006	210.306	0.519741	19.8934	190.413	Democratic People's Republic of Korea
50	7	2007	208.796	0.524067	19.9609	188.835	Democratic People's Republic of Korea
51	7	2008	207.816	0.528813	19.8934	187.923	Democratic People's Republic of Korea
52	7	2009	206.816	0.533114	19.9785	186.838	Democratic People's Republic of Korea
53	7	2010	203.564	0.537193	19.9631	183.601	Democratic People's Republic of Korea
54	7	2011	198.656	0.541212	20.0164	178.639	Democratic People's Republic of Korea
55	7	2012	193.883	0.545332	19.8556	174.027	Democratic People's Republic of Korea
56	7	2013	189.076	0.549483	20.0514	169.025	Democratic People's Republic of Korea
57	7	2014	186.536	0.553604	19.8303	166.706	Democratic People's Republic of Korea
58	7	2015	184.636	0.557321	19.9776	164.659	Democratic People's Republic of Korea
59	7	2016	183.896	0.560744	19.9784	163.917	Democratic People's Republic of Korea
60	7	2017	183.132	0.563388	20.0489	163.083	Democratic People's Republic of Korea
61	7	2018	182.113	0.565161	19.948	162.165	Democratic People's Republic of Korea
62	7	2019	181.511	0.566766	19.9991	161.512	Democratic People's Republic of Korea
63	7	2020	180.343	0.568189	19.9823	160.36	Democratic People's Republic of Korea
64	7	2021	178.872	0.569855	19.9153	158.957	Democratic People's Republic of Korea
65	8	1990	146.365	0.667634	17.5173	128.847	Taiwan (Province of China)
66	8	1991	145.14	0.676537	17.5289	127.612	Taiwan (Province of China)
67	8	1992	140.748	0.684804	17.3348	123.413	Taiwan (Province of China)
68	8	1993	141.894	0.692924	17.3167	124.578	Taiwan (Province of China)
69	8	1994	134.458	0.701079	17.3662	117.091	Taiwan (Province of China)
70	8	1995	132.676	0.709627	17.6745	115.001	Taiwan (Province of China)
71	8	1996	135.314	0.719128	17.5102	117.804	Taiwan (Province of China)
72	8	1997	130.328	0.729145	17.4935	112.835	Taiwan (Province of China)
73	8	1998	117.81	0.738126	17.7069	100.103	Taiwan (Province of China)
74	8	1999	113.731	0.745338	17.2509	96.4804	Taiwan (Province of China)
75	8	2000	113.647	0.752927	17.3326	96.3148	Taiwan (Province of China)
76	8	2001	108.418	0.76083	17.5438	90.8739	Taiwan (Province of China)
77	8	2002	101.115	0.769009	17.336	83.7788	Taiwan (Province of China)
78	8	2003	97.2576	0.776956	17.0794	80.1782	Taiwan (Province of China)
79	8	2004	100.619	0.784678	17.2687	83.3507	Taiwan (Province of China)
80	8	2005	99.1887	0.792445	16.8987	82.29	Taiwan (Province of China)
81	8	2006	90.625	0.800175	16.9332	73.6918	Taiwan (Province of China)
82	8	2007	88.2098	0.808138	16.7192	71.4906	Taiwan (Province of China)
83	8	2008	82.7487	0.815401	16.4917	66.2571	Taiwan (Province of China)
84	8	2009	82.4035	0.821432	16.2368	66.1667	Taiwan (Province of China)
85	8	2010	77.1698	0.827227	16.0381	61.1317	Taiwan (Province of China)
86	8	2011	74.6071	0.832064	16.0342	58.5729	Taiwan (Province of China)
87	8	2012	73.2388	0.836678	15.8749	57.3639	Taiwan (Province of China)
88	8	2013	65.6052	0.84128	15.8273	49.778	Taiwan (Province of China)
89	8	2014	64.3838	0.845696	15.2472	49.1366	Taiwan (Province of China)
90	8	2015	60.9044	0.850055	15.0421	45.8624	Taiwan (Province of China)
91	8	2016	60.0469	0.854466	15.2533	44.7936	Taiwan (Province of China)
92	8	2017	60.9817	0.858888	15.0498	45.9319	Taiwan (Province of China)
93	8	2018	61.5961	0.863158	15.1683	46.4278	Taiwan (Province of China)
94	8	2019	59.1656	0.867412	15.1338	44.0318	Taiwan (Province of China)
95	8	2020	58.2192	0.871248	15.1208	43.0984	Taiwan (Province of China)
96	8	2021	57.033	0.874747	14.8998	42.1332	Taiwan (Province of China)
97	10	1990	181.392	0.289075	29.82	151.572	Cambodia
98	10	1991	177.977	0.292479	29.8849	148.092	Cambodia
99	10	1992	175.431	0.296901	29.4817	145.949	Cambodia
100	10	1993	173.922	0.301627	29.4192	144.503	Cambodia
101	10	1994	172.893	0.305723	28.7273	144.166	Cambodia
102	10	1995	169.841	0.310679	27.7686	142.073	Cambodia
103	10	1996	166.188	0.315631	27.7754	138.413	Cambodia
104	10	1997	161.16	0.320504	27.7293	133.431	Cambodia
105	10	1998	157.296	0.324974	27.7213	129.575	Cambodia
106	10	1999	152.858	0.330224	27.7073	125.151	Cambodia
107	10	2000	147.02	0.336075	27.8057	119.215	Cambodia
108	10	2001	142.816	0.342508	27.6869	115.13	Cambodia
109	10	2002	136.811	0.349466	27.0974	109.714	Cambodia
110	10	2003	130.037	0.35693	24.9887	105.049	Cambodia
111	10	2004	124.796	0.364855	23.7461	101.05	Cambodia
112	10	2005	120.082	0.373332	23.8268	96.2554	Cambodia
113	10	2006	114.028	0.381698	23.5292	90.4992	Cambodia
114	10	2007	109.923	0.389876	23.5573	86.3653	Cambodia
115	10	2008	105.225	0.39768	23.5517	81.6728	Cambodia
116	10	2009	101.774	0.404221	23.4421	78.3317	Cambodia
117	10	2010	99.0285	0.410211	23.3876	75.6409	Cambodia
118	10	2011	97.1571	0.415964	23.325	73.8322	Cambodia
119	10	2012	95.3972	0.42177	23.3052	72.092	Cambodia
120	10	2013	93.2024	0.427715	23.3099	69.8925	Cambodia
121	10	2014	91.0359	0.433598	23.2975	67.7384	Cambodia
122	10	2015	89.5109	0.439487	23.2818	66.229	Cambodia
123	10	2016	88.2005	0.445358	23.2592	64.9414	Cambodia
124	10	2017	86.4003	0.451222	23.1544	63.2459	Cambodia
125	10	2018	85.2064	0.457341	22.6187	62.5877	Cambodia
126	10	2019	83.7135	0.463643	22.5634	61.1502	Cambodia
127	10	2020	82.6208	0.468876	22.1761	60.4447	Cambodia
128	10	2021	81.4328	0.473621	21.7083	59.7244	Cambodia
129	11	1990	125.567	0.457135	23.134	102.433	Indonesia
130	11	1991	123.304	0.466506	22.2141	101.09	Indonesia
131	11	1992	121.53	0.475753	21.7461	99.7842	Indonesia
132	11	1993	120.53	0.484775	21.183	99.3467	Indonesia
133	11	1994	118.184	0.493607	20.706	97.4782	Indonesia
134	11	1995	115.813	0.502008	20.2016	95.6111	Indonesia
135	11	1996	113.995	0.510108	19.9603	94.0345	Indonesia
136	11	1997	112.583	0.518102	19.9369	92.6464	Indonesia
137	11	1998	111.58	0.524046	19.9057	91.6742	Indonesia
138	11	1999	110.517	0.529176	19.9229	90.594	Indonesia
139	11	2000	108.846	0.53379	19.842	89.0044	Indonesia
140	11	2001	106.929	0.537978	19.8998	87.0295	Indonesia
141	11	2002	103.705	0.542246	19.985	83.7196	Indonesia
142	11	2003	100.94	0.54655	19.9384	81.0013	Indonesia
143	11	2004	97.7454	0.550902	20.0693	77.6761	Indonesia
144	11	2005	95.0397	0.555425	19.967	75.0727	Indonesia
145	11	2006	92.3021	0.560266	20.0051	72.297	Indonesia
146	11	2007	90.1753	0.565812	19.8541	70.3212	Indonesia
147	11	2008	87.9731	0.572225	20.0416	67.9315	Indonesia
148	11	2009	85.6945	0.578867	19.9077	65.7867	Indonesia
149	11	2010	83.646	0.585982	19.9737	63.6723	Indonesia
150	11	2011	81.7085	0.593653	19.9383	61.7702	Indonesia
151	11	2012	78.6481	0.601186	19.928	58.7201	Indonesia
152	11	2013	76.4644	0.60851	19.8769	56.5875	Indonesia
153	11	2014	74.2431	0.6155	19.9617	54.2814	Indonesia
154	11	2015	72.1081	0.622222	20.0163	52.0917	Indonesia
155	11	2016	70.1971	0.628667	19.8275	50.3695	Indonesia
156	11	2017	68.5239	0.634896	19.7041	48.8199	Indonesia
157	11	2018	66.7792	0.640949	19.2288	47.5504	Indonesia
158	11	2019	65.0793	0.646865	18.728	46.3513	Indonesia
159	11	2020	63.5468	0.651927	17.2072	46.3396	Indonesia
160	11	2021	61.6879	0.656868	17.3739	44.3139	Indonesia
161	12	1990	206.256	0.264283	31.6156	174.64	Lao People's Democratic Republic
162	12	1991	202.608	0.268788	31.6445	170.963	Lao People's Democratic Republic
163	12	1992	200.101	0.273435	30.801	169.3	Lao People's Democratic Republic
164	12	1993	196.96	0.27814	30.9159	166.044	Lao People's Democratic Republic
165	12	1994	193.038	0.28327	29.9744	163.064	Lao People's Democratic Republic
166	12	1995	188.566	0.288795	29.8583	158.707	Lao People's Democratic Republic
167	12	1996	183.53	0.294838	29.7704	153.759	Lao People's Democratic Republic
168	12	1997	179.762	0.301478	29.4424	150.319	Lao People's Democratic Republic
169	12	1998	175.673	0.308403	27.7769	147.896	Lao People's Democratic Republic
170	12	1999	171.157	0.315973	27.7544	143.402	Lao People's Democratic Republic
171	12	2000	162.11	0.323947	27.9533	134.156	Lao People's Democratic Republic
172	12	2001	158.042	0.33258	27.7989	130.243	Lao People's Democratic Republic
173	12	2002	148.846	0.341667	27.6577	121.189	Lao People's Democratic Republic
174	12	2003	141.152	0.350658	27.05	114.102	Lao People's Democratic Republic
175	12	2004	134.79	0.359682	24.0874	110.703	Lao People's Democratic Republic
176	12	2005	130.178	0.368729	23.9534	106.225	Lao People's Democratic Republic
177	12	2006	124.595	0.378122	23.7599	100.835	Lao People's Democratic Republic
178	12	2007	119.601	0.387724	23.5063	96.095	Lao People's Democratic Republic
179	12	2008	115.542	0.397011	23.4619	92.0798	Lao People's Democratic Republic
180	12	2009	111.467	0.406139	23.4571	88.0101	Lao People's Democratic Republic
181	12	2010	106.324	0.414866	23.4076	82.916	Lao People's Democratic Republic
182	12	2011	101.904	0.423355	23.3176	78.5862	Lao People's Democratic Republic
183	12	2012	96.4316	0.431149	23.3169	73.1146	Lao People's Democratic Republic
184	12	2013	92.6679	0.438691	23.2882	69.3798	Lao People's Democratic Republic
185	12	2014	89.1684	0.445869	23.2692	65.8992	Lao People's Democratic Republic
186	12	2015	87.2913	0.45275	23.1089	64.1824	Lao People's Democratic Republic
187	12	2016	85.2947	0.459584	22.5843	62.7104	Lao People's Democratic Republic
188	12	2017	83.6373	0.466169	22.2263	61.411	Lao People's Democratic Republic
189	12	2018	81.5778	0.472618	22.3545	59.2233	Lao People's Democratic Republic
190	12	2019	79.7805	0.478811	21.7641	58.0164	Lao People's Democratic Republic
191	12	2020	78.3222	0.484193	21.2816	57.0405	Lao People's Democratic Republic
192	12	2021	76.8221	0.489136	20.7192	56.1029	Lao People's Democratic Republic
193	13	1990	75.9689	0.545799	20.0219	55.947	Malaysia
194	13	1991	71.6719	0.551684	19.9923	51.6796	Malaysia
195	13	1992	70.4733	0.558187	19.91	50.5633	Malaysia
196	13	1993	69.4353	0.565846	19.9585	49.4768	Malaysia
197	13	1994	63.8673	0.57438	19.9326	43.9347	Malaysia
198	13	1995	65.5832	0.583441	19.9595	45.6238	Malaysia
199	13	1996	62.6749	0.593152	19.9714	42.7034	Malaysia
200	13	1997	60.102	0.603418	19.9836	40.1184	Malaysia
201	13	1998	56.7772	0.612645	19.9356	36.8416	Malaysia
202	13	1999	61.3175	0.621725	19.8497	41.4677	Malaysia
203	13	2000	54.9612	0.630524	19.8655	35.0957	Malaysia
204	13	2001	52.8786	0.638257	19.2398	33.6388	Malaysia
205	13	2002	51.7086	0.645044	18.7222	32.9864	Malaysia
206	13	2003	51.8853	0.650886	17.9489	33.9364	Malaysia
207	13	2004	49.9279	0.656243	17.5482	32.3796	Malaysia
208	13	2005	48.9806	0.661242	17.5147	31.4659	Malaysia
209	13	2006	47.9959	0.665956	17.3539	30.642	Malaysia
210	13	2007	46.5558	0.670844	17.3642	29.1915	Malaysia
211	13	2008	46.4588	0.6764	17.0425	29.4163	Malaysia
212	13	2009	47.4989	0.682071	17.4056	30.0934	Malaysia
213	13	2010	47.9325	0.688259	17.4232	30.5092	Malaysia
214	13	2011	47.499	0.694083	17.6471	29.8519	Malaysia
215	13	2012	46.1743	0.699665	17.3689	28.8054	Malaysia
216	13	2013	46.9963	0.704931	17.4096	29.5867	Malaysia
217	13	2014	47.4126	0.709954	17.3877	30.025	Malaysia
218	13	2015	51.3596	0.71466	17.7492	33.6104	Malaysia
219	13	2016	51.3832	0.719223	17.3142	34.069	Malaysia
220	13	2017	52.8523	0.724235	17.2955	35.5569	Malaysia
221	13	2018	51.8667	0.729388	17.2626	34.604	Malaysia
222	13	2019	52.272	0.734588	17.5531	34.7189	Malaysia
223	13	2020	49.2602	0.738744	17.2899	31.9703	Malaysia
224	13	2021	50.3105	0.742524	17.462	32.8485	Malaysia
225	14	1990	117.018	0.331602	27.7078	89.3105	Maldives
226	14	1991	110.488	0.344399	27.6339	82.8538	Maldives
227	14	1992	104.139	0.358252	25.1325	79.006	Maldives
228	14	1993	97.6914	0.372807	23.6678	74.0237	Maldives
229	14	1994	92.1116	0.388082	23.5623	68.5492	Maldives
230	14	1995	86.3517	0.403946	23.4156	62.936	Maldives
231	14	1996	80.21	0.420519	23.2995	56.9106	Maldives
232	14	1997	74.3948	0.437436	23.2824	51.1125	Maldives
233	14	1998	69.6891	0.453973	23.1464	46.5426	Maldives
234	14	1999	64.2253	0.469338	22.2551	41.9702	Maldives
235	14	2000	58.9585	0.483496	21.3343	37.6241	Maldives
236	14	2001	53.9491	0.495924	20.7059	33.2433	Maldives
237	14	2002	48.5602	0.507405	20.0079	28.5524	Maldives
238	14	2003	44.2419	0.518927	20.0056	24.2363	Maldives
239	14	2004	40.3964	0.52991	19.8573	20.5391	Maldives
240	14	2005	37.3387	0.538253	19.9071	17.4316	Maldives
241	14	2006	34.4883	0.54795	19.9539	14.5343	Maldives
242	14	2007	31.8262	0.557529	19.9145	11.9117	Maldives
243	14	2008	29.5224	0.56684	19.9502	9.57218	Maldives
244	14	2009	27.7202	0.574442	19.8936	7.82663	Maldives
245	14	2010	26.1044	0.581981	19.9497	6.15469	Maldives
246	14	2011	24.631	0.589684	20.0465	4.58453	Maldives
247	14	2012	23.5282	0.596949	19.8695	3.6587	Maldives
248	14	2013	22.3975	0.604239	19.8792	2.51824	Maldives
249	14	2014	21.467	0.611578	19.9387	1.52832	Maldives
250	14	2015	20.6744	0.618454	19.9098	0.764566	Maldives
251	14	2016	20.1345	0.624876	19.7928	0.341716	Maldives
252	14	2017	19.3738	0.631083	19.3738	0	Maldives
253	14	2018	18.4277	0.637206	18.4277	0	Maldives
254	14	2019	17.6354	0.643083	17.6354	0	Maldives
255	14	2020	16.3123	0.647609	16.3123	0	Maldives
256	14	2021	16.5948	0.650887	16.5273	0.0675459	Maldives
257	15	1990	232.625	0.31922	27.7179	204.907	Myanmar
258	15	1991	230.642	0.322035	27.7831	202.859	Myanmar
259	15	1992	227.11	0.325629	27.8047	199.306	Myanmar
260	15	1993	223.212	0.329707	27.6773	195.535	Myanmar
261	15	1994	218.363	0.33429	27.8095	190.554	Myanmar
262	15	1995	213.913	0.339591	27.6199	186.293	Myanmar
263	15	1996	208.219	0.345192	27.6723	180.547	Myanmar
264	15	1997	202.608	0.350893	27.1029	175.505	Myanmar
265	15	1998	197.414	0.356697	24.8802	172.534	Myanmar
266	15	1999	191.59	0.363038	24.0941	167.496	Myanmar
267	15	2000	186.217	0.37036	23.5776	162.64	Myanmar
268	15	2001	178.298	0.378172	23.6591	154.639	Myanmar
269	15	2002	169.107	0.386344	23.6692	145.438	Myanmar
270	15	2003	161.912	0.395219	23.5509	138.361	Myanmar
271	15	2004	154.189	0.404692	23.4232	130.766	Myanmar
272	15	2005	144.867	0.414662	23.3536	121.513	Myanmar
273	15	2006	136.261	0.424705	23.2963	112.964	Myanmar
274	15	2007	126.117	0.434537	23.2911	102.826	Myanmar
275	15	2008	116.647	0.443596	23.2565	93.3907	Myanmar
276	15	2009	108.799	0.451955	23.1291	85.67	Myanmar
277	15	2010	100.722	0.46018	22.6071	78.1145	Myanmar
278	15	2011	94.4603	0.467851	22.3153	72.145	Myanmar
279	15	2012	86.5989	0.475336	21.6048	64.9941	Myanmar
280	15	2013	84.0689	0.482822	21.2893	62.7795	Myanmar
281	15	2014	81.2895	0.490255	20.6151	60.6743	Myanmar
282	15	2015	78.5146	0.497374	20.1979	58.3167	Myanmar
283	15	2016	76.3239	0.504116	19.9746	56.3493	Myanmar
284	15	2017	74.1937	0.510823	19.942	54.2517	Myanmar
285	15	2018	71.9952	0.517557	20.0232	51.972	Myanmar
286	15	2019	70.3598	0.524109	20.032	50.3278	Myanmar
287	15	2020	69.0387	0.529435	19.9195	49.1192	Myanmar
288	15	2021	67.8697	0.533901	19.8734	47.9962	Myanmar
289	16	1990	55.9773	0.510012	19.9899	35.9874	Philippines
290	16	1991	53.7644	0.513707	19.8943	33.8701	Philippines
291	16	1992	54.1983	0.51711	19.9517	34.2466	Philippines
292	16	1993	53.2926	0.5206	19.9619	33.3307	Philippines
293	16	1994	51.7399	0.524614	20.06	31.6798	Philippines
294	16	1995	50.3682	0.528828	20.0418	30.3265	Philippines
295	16	1996	49.7671	0.532939	20.1957	29.5714	Philippines
296	16	1997	48.661	0.53659	19.8818	28.7791	Philippines
297	16	1998	48.512	0.539496	19.8574	28.6546	Philippines
298	16	1999	47.4675	0.542258	19.9065	27.561	Philippines
299	16	2000	48.5891	0.544998	20.0527	28.5364	Philippines
300	16	2001	49.2893	0.547409	19.9053	29.384	Philippines
301	16	2002	48.7472	0.549521	19.876	28.8713	Philippines
302	16	2003	47.8616	0.551568	19.8612	28.0004	Philippines
303	16	2004	47.5985	0.553704	19.9539	27.6447	Philippines
304	16	2005	47.3866	0.555664	19.993	27.3937	Philippines
305	16	2006	46.2695	0.557976	19.9645	26.305	Philippines
306	16	2007	45.0791	0.560822	19.8846	25.1945	Philippines
307	16	2008	44.3806	0.563975	19.9599	24.4207	Philippines
308	16	2009	44.5304	0.567356	19.9198	24.6106	Philippines
309	16	2010	43.8567	0.571766	19.9099	23.9468	Philippines
310	16	2011	43.3933	0.57724	19.9174	23.4758	Philippines
311	16	2012	42.9914	0.583768	19.9157	23.0757	Philippines
312	16	2013	42.2436	0.590838	20.0148	22.2287	Philippines
313	16	2014	41.3309	0.598385	20.013	21.3179	Philippines
314	16	2015	41.8106	0.606216	20.1045	21.7061	Philippines
315	16	2016	41.2062	0.614225	19.8888	21.3174	Philippines
316	16	2017	40.0586	0.622315	19.9408	20.1178	Philippines
317	16	2018	39.5871	0.630464	19.8356	19.7515	Philippines
318	16	2019	40.0576	0.638547	19.3142	20.7434	Philippines
319	16	2020	39.151	0.644867	18.6876	20.4635	Philippines
320	16	2021	38.9215	0.651219	17.3309	21.5906	Philippines
321	17	1990	91.3841	0.522623	20.0003	71.3838	Sri Lanka
322	17	1991	86.2068	0.528239	19.9975	66.2093	Sri Lanka
323	17	1992	84.7499	0.533346	19.9802	64.7697	Sri Lanka
324	17	1993	78.7575	0.538891	19.9221	58.8354	Sri Lanka
325	17	1994	79.3506	0.545125	20.0394	59.3112	Sri Lanka
326	17	1995	78.4104	0.551744	19.9796	58.4307	Sri Lanka
327	17	1996	79.8943	0.558939	19.9024	59.9919	Sri Lanka
328	17	1997	80.6775	0.566128	19.9311	60.7464	Sri Lanka
329	17	1998	73.2329	0.572326	19.9356	53.2973	Sri Lanka
330	17	1999	71.9545	0.57763	20.1034	51.8511	Sri Lanka
331	17	2000	70.1747	0.582943	20.0621	50.1126	Sri Lanka
332	17	2001	62.0696	0.587557	19.9179	42.1516	Sri Lanka
333	17	2002	58.2088	0.592359	19.8519	38.3569	Sri Lanka
334	17	2003	56.4517	0.59741	19.9467	36.505	Sri Lanka
335	17	2004	54.4699	0.60225	19.9456	34.5243	Sri Lanka
336	17	2005	51.8779	0.606907	19.8376	32.0403	Sri Lanka
337	17	2006	46.196	0.611807	19.9625	26.2335	Sri Lanka
338	17	2007	40.9809	0.616979	19.9921	20.9888	Sri Lanka
339	17	2008	38.5094	0.622414	19.9785	18.5309	Sri Lanka
340	17	2009	39.7038	0.62815	19.7962	19.9075	Sri Lanka
341	17	2010	37.4306	0.634263	19.742	17.6887	Sri Lanka
342	17	2011	37.5453	0.6408	19.2907	18.2546	Sri Lanka
343	17	2012	34.7998	0.64805	18.1332	16.6665	Sri Lanka
344	17	2013	33.3661	0.655436	17.5088	15.8572	Sri Lanka
345	17	2014	31.5533	0.662782	17.4669	14.0863	Sri Lanka
346	17	2015	30.9146	0.66976	17.4672	13.4474	Sri Lanka
347	17	2016	30.775	0.676277	17.5068	13.2682	Sri Lanka
348	17	2017	30.3196	0.682405	17.555	12.7646	Sri Lanka
349	17	2018	30.0033	0.688126	17.1513	12.852	Sri Lanka
350	17	2019	29.8375	0.693516	17.2197	12.6179	Sri Lanka
351	17	2020	28.1219	0.697649	17.373	10.7489	Sri Lanka
352	17	2021	27.6717	0.701535	17.6181	10.0536	Sri Lanka
353	18	1990	109.152	0.506645	20.0264	89.1259	Thailand
354	18	1991	109.307	0.515911	19.998	89.3088	Thailand
355	18	1992	104.111	0.525162	19.9669	84.1441	Thailand
356	18	1993	106.025	0.534304	20.1871	85.8379	Thailand
357	18	1994	106.348	0.543326	19.979	86.3692	Thailand
358	18	1995	111.218	0.552452	19.929	91.289	Thailand
359	18	1996	117.546	0.561302	20.074	97.4722	Thailand
360	18	1997	111.802	0.568449	19.9243	91.8781	Thailand
361	18	1998	116.355	0.573818	19.9921	96.3628	Thailand
362	18	1999	130.026	0.578854	20.0376	109.988	Thailand
363	18	2000	136.655	0.583501	20.0522	116.603	Thailand
364	18	2001	133.411	0.587662	19.9444	113.467	Thailand
365	18	2002	141.089	0.591759	19.9365	121.152	Thailand
366	18	2003	133.219	0.596049	19.8675	113.351	Thailand
367	18	2004	121.679	0.600521	19.9305	101.748	Thailand
368	18	2005	102.415	0.605041	20.0231	82.3914	Thailand
369	18	2006	97.8745	0.610357	19.9605	77.914	Thailand
370	18	2007	95.2992	0.616369	20.0098	75.2894	Thailand
371	18	2008	91.9416	0.621068	19.8989	72.0427	Thailand
372	18	2009	87.8885	0.624329	19.8561	68.0324	Thailand
373	18	2010	86.9934	0.628589	19.8634	67.13	Thailand
374	18	2011	85.1504	0.633227	19.6751	65.4753	Thailand
375	18	2012	83.521	0.638411	19.1938	64.3272	Thailand
376	18	2013	81.533	0.643673	18.534	62.999	Thailand
377	18	2014	82.2347	0.648772	18.0218	64.2129	Thailand
378	18	2015	82.7172	0.654016	17.2493	65.4679	Thailand
379	18	2016	83.3705	0.659369	17.6083	65.7622	Thailand
380	18	2017	80.6418	0.664804	17.6433	62.9985	Thailand
381	18	2018	81.2476	0.670226	17.6004	63.6471	Thailand
382	18	2019	82.9194	0.675274	17.5821	65.3373	Thailand
383	18	2020	81.3744	0.67912	17.5863	63.7881	Thailand
384	18	2021	79.7839	0.682548	17.4649	62.319	Thailand
385	19	1990	106.072	0.262468	31.6426	74.4296	Timor-Leste
386	19	1991	103.746	0.270943	31.5884	72.1571	Timor-Leste
387	19	1992	102.253	0.279917	29.8454	72.4079	Timor-Leste
388	19	1993	100.418	0.289267	29.7278	70.6905	Timor-Leste
389	19	1994	98.4382	0.298763	29.4594	68.9787	Timor-Leste
390	19	1995	92.4933	0.308019	27.8392	64.6541	Timor-Leste
391	19	1996	88.2202	0.317589	27.7271	60.4931	Timor-Leste
392	19	1997	82.949	0.326705	27.7706	55.1784	Timor-Leste
393	19	1998	79.4776	0.334894	27.7045	51.7731	Timor-Leste
394	19	1999	75.9511	0.339252	27.6678	48.2833	Timor-Leste
395	19	2000	73.5119	0.343794	27.6523	45.8596	Timor-Leste
396	19	2001	69.4628	0.34949	27.0712	42.3916	Timor-Leste
397	19	2002	62.5317	0.354162	25.222	37.3098	Timor-Leste
398	19	2003	62.2355	0.35844	23.904	38.3314	Timor-Leste
399	19	2004	53.5956	0.362688	23.9399	29.6557	Timor-Leste
400	19	2005	53.0683	0.366914	24.111	28.9573	Timor-Leste
401	19	2006	50.2856	0.370654	23.5633	26.7224	Timor-Leste
402	19	2007	50.1029	0.375391	23.5942	26.5086	Timor-Leste
403	19	2008	47.5228	0.381228	23.6252	23.8976	Timor-Leste
404	19	2009	50.8271	0.387945	23.5705	27.2566	Timor-Leste
405	19	2010	50.4501	0.394887	23.5778	26.8723	Timor-Leste
406	19	2011	57.4673	0.401872	23.4751	33.9921	Timor-Leste
407	19	2012	60.2004	0.40891	23.3724	36.828	Timor-Leste
408	19	2013	60.5006	0.415218	23.3168	37.1838	Timor-Leste
409	19	2014	60.6139	0.421156	23.3237	37.2902	Timor-Leste
410	19	2015	60.2641	0.426384	23.2994	36.9647	Timor-Leste
411	19	2016	60.2161	0.431207	23.3089	36.9072	Timor-Leste
412	19	2017	59.7148	0.43452	23.2935	36.4213	Timor-Leste
413	19	2018	59.6466	0.437019	23.292	36.3546	Timor-Leste
414	19	2019	59.4645	0.440196	23.2447	36.2197	Timor-Leste
415	19	2020	59.4161	0.442349	23.2616	36.1546	Timor-Leste
416	19	2021	59.3381	0.444668	23.2468	36.0913	Timor-Leste
417	20	1990	131.793	0.40763	23.3902	108.403	Viet Nam
418	20	1991	127.104	0.413217	23.3706	103.734	Viet Nam
419	20	1992	123.062	0.419782	23.3352	99.7268	Viet Nam
420	20	1993	118.544	0.427072	23.2877	95.2565	Viet Nam
421	20	1994	114.247	0.435106	23.2972	90.9498	Viet Nam
422	20	1995	110.388	0.443859	23.2452	87.143	Viet Nam
423	20	1996	105.445	0.453102	23.1242	82.3211	Viet Nam
424	20	1997	101.42	0.462854	22.6126	78.8072	Viet Nam
425	20	1998	97.6882	0.472479	22.1955	75.4927	Viet Nam
426	20	1999	94.3475	0.481446	21.4513	72.8962	Viet Nam
427	20	2000	90.6296	0.489802	20.6123	70.0173	Viet Nam
428	20	2001	88.6949	0.49763	20.025	68.6699	Viet Nam
429	20	2002	86.1702	0.505453	19.9787	66.1915	Viet Nam
430	20	2003	83.752	0.513368	19.9566	63.7953	Viet Nam
431	20	2004	81.2532	0.521229	19.8296	61.4236	Viet Nam
432	20	2005	78.4374	0.528956	19.8091	58.6283	Viet Nam
433	20	2006	75.6882	0.536301	19.8952	55.793	Viet Nam
434	20	2007	73.0143	0.543343	19.9861	53.0282	Viet Nam
435	20	2008	70.5402	0.550127	19.97	50.5702	Viet Nam
436	20	2009	68.61	0.556456	20.0624	48.5476	Viet Nam
437	20	2010	66.7718	0.562769	19.9057	46.866	Viet Nam
438	20	2011	66.1226	0.568945	20.0101	46.1125	Viet Nam
439	20	2012	65.0276	0.575079	19.8985	45.1291	Viet Nam
440	20	2013	64.3658	0.581029	19.9602	44.4055	Viet Nam
441	20	2014	63.7307	0.586914	20.0258	43.7049	Viet Nam
442	20	2015	63.0068	0.59285	19.9593	43.0475	Viet Nam
443	20	2016	62.6495	0.598849	19.9651	42.6843	Viet Nam
444	20	2017	62.4052	0.605019	20.0248	42.3803	Viet Nam
445	20	2018	61.7395	0.611351	19.9691	41.7704	Viet Nam
446	20	2019	60.9915	0.617734	20.0358	40.9557	Viet Nam
447	20	2020	60.9102	0.62309	19.9417	40.9684	Viet Nam
448	20	2021	60.6216	0.627934	19.8222	40.7994	Viet Nam
449	22	1990	117.556	0.534649	19.9233	97.6331	Fiji
450	22	1991	115.761	0.538778	19.8679	95.8928	Fiji
451	22	1992	113.251	0.543189	19.9041	93.3469	Fiji
452	22	1993	111.386	0.547776	20.0515	91.3347	Fiji
453	22	1994	108.332	0.552849	19.9252	88.4072	Fiji
454	22	1995	105.082	0.558531	20.0269	85.055	Fiji
455	22	1996	102.698	0.565042	19.939	82.7589	Fiji
456	22	1997	98.8482	0.571188	19.9753	78.8729	Fiji
457	22	1998	91.919	0.577172	19.938	71.981	Fiji
458	22	1999	91.7371	0.583574	19.9765	71.7606	Fiji
459	22	2000	89.1408	0.589197	19.8938	69.247	Fiji
460	22	2001	79.8183	0.594497	20.0692	59.7491	Fiji
461	22	2002	79.8835	0.599322	19.9335	59.95	Fiji
462	22	2003	78.072	0.60349	20.0579	58.0142	Fiji
463	22	2004	74.3886	0.607545	19.9812	54.4074	Fiji
464	22	2005	78.0856	0.610813	19.9739	58.1117	Fiji
465	22	2006	80.1843	0.613933	19.9324	60.2519	Fiji
466	22	2007	82.9488	0.616583	19.9832	62.9656	Fiji
467	22	2008	84.8738	0.618959	19.9164	64.9573	Fiji
468	22	2009	82.7623	0.620883	19.9313	62.831	Fiji
469	22	2010	81.2121	0.623309	19.8939	61.3182	Fiji
470	22	2011	80.9506	0.626438	19.816	61.1347	Fiji
471	22	2012	79.7265	0.629881	19.8238	59.9027	Fiji
472	22	2013	80.2313	0.634278	19.6999	60.5314	Fiji
473	22	2014	80.9006	0.63939	19.2454	61.6551	Fiji
474	22	2015	81.2729	0.645026	18.5791	62.6938	Fiji
475	22	2016	81.6001	0.650743	18.0248	63.5753	Fiji
476	22	2017	82.1401	0.656464	17.4252	64.7149	Fiji
477	22	2018	81.6033	0.661991	17.4761	64.1272	Fiji
478	22	2019	80.6105	0.667061	17.4072	63.2032	Fiji
479	22	2020	80.1762	0.671431	17.3867	62.7895	Fiji
480	22	2021	79.5696	0.675052	17.3577	62.2119	Fiji
481	23	1990	234.924	0.41039	23.4293	211.495	Kiribati
482	23	1991	232.117	0.412884	23.3717	208.746	Kiribati
483	23	1992	227.868	0.415578	23.3215	204.547	Kiribati
484	23	1993	228.154	0.418482	23.3037	204.85	Kiribati
485	23	1994	224.404	0.421716	23.336	201.068	Kiribati
486	23	1995	223.316	0.425024	23.2964	200.019	Kiribati
487	23	1996	222.468	0.428301	23.3055	199.162	Kiribati
488	23	1997	221.937	0.431642	23.2987	198.638	Kiribati
489	23	1998	221.732	0.435742	23.2834	198.448	Kiribati
490	23	1999	221.454	0.439693	23.2912	198.163	Kiribati
491	23	2000	218.88	0.444436	23.2642	195.616	Kiribati
492	23	2001	216.735	0.448782	23.1367	193.598	Kiribati
493	23	2002	215.149	0.453462	23.1582	191.991	Kiribati
494	23	2003	212.619	0.458208	22.5204	190.099	Kiribati
495	23	2004	211.24	0.462336	22.545	188.695	Kiribati
496	23	2005	210.284	0.466722	22.294	187.99	Kiribati
497	23	2006	211.176	0.470557	22.3427	188.833	Kiribati
498	23	2007	212.623	0.474227	21.6871	190.936	Kiribati
499	23	2008	214.392	0.477202	21.6806	192.711	Kiribati
500	23	2009	216.482	0.480036	21.6925	194.789	Kiribati
501	23	2010	218.754	0.482448	21.2265	197.527	Kiribati
502	23	2011	221.733	0.485028	21.3323	200.401	Kiribati
503	23	2012	220.499	0.488176	21.1851	199.314	Kiribati
504	23	2013	219.038	0.491881	20.7528	198.285	Kiribati
505	23	2014	217.922	0.495317	20.6987	197.223	Kiribati
506	23	2015	215.829	0.50006	20.1783	195.651	Kiribati
507	23	2016	212.742	0.505208	19.8797	192.862	Kiribati
508	23	2017	210.302	0.510019	19.9638	190.338	Kiribati
509	23	2018	207.146	0.51481	19.9943	187.151	Kiribati
510	23	2019	204.018	0.519441	20.0172	184	Kiribati
511	23	2020	201.821	0.523454	19.9476	181.874	Kiribati
512	23	2021	199.762	0.527187	20.0007	179.761	Kiribati
513	24	1990	216.936	0.430839	23.3042	193.632	Marshall Islands
514	24	1991	223.531	0.435571	23.2802	200.251	Marshall Islands
515	24	1992	229.357	0.440491	23.2587	206.099	Marshall Islands
516	24	1993	236.207	0.445479	23.2558	212.951	Marshall Islands
517	24	1994	241.617	0.450848	23.1391	218.478	Marshall Islands
518	24	1995	247.323	0.45686	23.1226	224.2	Marshall Islands
519	24	1996	249.842	0.461209	22.5899	227.253	Marshall Islands
520	24	1997	250.763	0.464753	22.5608	228.202	Marshall Islands
521	24	1998	251.608	0.468133	22.3242	229.283	Marshall Islands
522	24	1999	253.296	0.471293	22.3012	230.995	Marshall Islands
523	24	2000	254.855	0.474563	21.7069	233.148	Marshall Islands
524	24	2001	255.579	0.478588	21.7707	233.808	Marshall Islands
525	24	2002	256.278	0.482776	21.17	235.108	Marshall Islands
526	24	2003	257.245	0.486249	21.202	236.043	Marshall Islands
527	24	2004	258.533	0.489573	20.7128	237.821	Marshall Islands
528	24	2005	260.379	0.493271	20.5952	239.784	Marshall Islands
529	24	2006	262.159	0.497456	20.179	241.98	Marshall Islands
530	24	2007	260.155	0.50225	20.172	239.983	Marshall Islands
531	24	2008	258.373	0.50636	19.9505	238.422	Marshall Islands
532	24	2009	256.546	0.510795	20.0112	236.535	Marshall Islands
533	24	2010	253.477	0.516085	19.9289	233.548	Marshall Islands
534	24	2011	250.344	0.521177	19.9989	230.346	Marshall Islands
535	24	2012	246.478	0.526042	19.8808	226.597	Marshall Islands
536	24	2013	242.069	0.531446	19.9878	222.081	Marshall Islands
537	24	2014	238.008	0.53664	19.9965	218.011	Marshall Islands
538	24	2015	234.161	0.541793	20.0263	214.135	Marshall Islands
539	24	2016	230.078	0.546783	19.9896	210.089	Marshall Islands
540	24	2017	226.095	0.552065	19.9281	206.167	Marshall Islands
541	24	2018	221.911	0.557599	19.9677	201.943	Marshall Islands
542	24	2019	217.711	0.563429	19.9149	197.796	Marshall Islands
543	24	2020	214.313	0.568838	19.9381	194.375	Marshall Islands
544	24	2021	210.891	0.574091	20.0817	190.809	Marshall Islands
545	25	1990	230.535	0.462512	22.5642	207.971	Micronesia (Federated States of)
546	25	1991	227.106	0.468145	22.2508	204.855	Micronesia (Federated States of)
547	25	1992	223.829	0.473793	21.7467	202.083	Micronesia (Federated States of)
548	25	1993	220.065	0.47994	21.7183	198.347	Micronesia (Federated States of)
549	25	1994	217.001	0.4853	21.2121	195.788	Micronesia (Federated States of)
550	25	1995	214.254	0.491015	20.7047	193.549	Micronesia (Federated States of)
551	25	1996	210.287	0.49557	20.6784	189.608	Micronesia (Federated States of)
552	25	1997	206.312	0.49911	20.1475	186.165	Micronesia (Federated States of)
553	25	1998	202.644	0.502862	20.1548	182.489	Micronesia (Federated States of)
554	25	1999	199.236	0.506663	19.9885	179.248	Micronesia (Federated States of)
555	25	2000	196.034	0.511004	19.9586	176.076	Micronesia (Federated States of)
556	25	2001	192.128	0.515317	19.8273	172.301	Micronesia (Federated States of)
557	25	2002	188.317	0.519546	19.9457	168.371	Micronesia (Federated States of)
558	25	2003	185.175	0.52383	20.0745	165.101	Micronesia (Federated States of)
559	25	2004	182.912	0.527611	19.8851	163.027	Micronesia (Federated States of)
560	25	2005	181.188	0.531703	20.0614	161.126	Micronesia (Federated States of)
561	25	2006	180.076	0.535719	19.9167	160.159	Micronesia (Federated States of)
562	25	2007	180.305	0.539431	19.8641	160.441	Micronesia (Federated States of)
563	25	2008	180.589	0.542766	19.9797	160.609	Micronesia (Federated States of)
564	25	2009	181.063	0.546275	20.0227	161.04	Micronesia (Federated States of)
565	25	2010	181.199	0.550123	20.0066	161.193	Micronesia (Federated States of)
566	25	2011	180.716	0.55424	19.9639	160.752	Micronesia (Federated States of)
567	25	2012	179.987	0.557966	20.009	159.978	Micronesia (Federated States of)
568	25	2013	179.318	0.561083	20.0308	159.288	Micronesia (Federated States of)
569	25	2014	178.758	0.56384	19.9765	158.781	Micronesia (Federated States of)
570	25	2015	177.372	0.567151	20.1278	157.244	Micronesia (Federated States of)
571	25	2016	176.393	0.570458	19.9209	156.472	Micronesia (Federated States of)
572	25	2017	174.894	0.57404	19.9511	154.943	Micronesia (Federated States of)
573	25	2018	173.303	0.577555	19.9264	153.377	Micronesia (Federated States of)
574	25	2019	171.806	0.581195	19.9924	151.813	Micronesia (Federated States of)
575	25	2020	170.342	0.584527	19.9085	150.434	Micronesia (Federated States of)
576	25	2021	168.908	0.587535	20.0441	148.864	Micronesia (Federated States of)
577	26	1990	200.501	0.310669	27.8771	172.623	Papua New Guinea
578	26	1991	200.264	0.314967	27.8089	172.455	Papua New Guinea
579	26	1992	196.532	0.31953	27.757	168.775	Papua New Guinea
580	26	1993	193.071	0.325006	27.7394	165.332	Papua New Guinea
581	26	1994	189.174	0.330664	27.7095	161.465	Papua New Guinea
582	26	1995	187.594	0.335421	27.7374	159.857	Papua New Guinea
583	26	1996	188.6	0.340349	27.6596	160.941	Papua New Guinea
584	26	1997	183.405	0.344258	27.6532	155.752	Papua New Guinea
585	26	1998	182.512	0.347801	27.6487	154.863	Papua New Guinea
586	26	1999	181.7	0.351251	27.0305	154.669	Papua New Guinea
587	26	2000	181.383	0.354136	24.9773	156.406	Papua New Guinea
588	26	2001	177.863	0.356589	25.0642	152.799	Papua New Guinea
589	26	2002	177.957	0.358572	23.7403	154.217	Papua New Guinea
590	26	2003	173.547	0.360737	23.7509	149.796	Papua New Guinea
591	26	2004	169.164	0.362828	24.0886	145.076	Papua New Guinea
592	26	2005	167.528	0.365295	23.9128	143.615	Papua New Guinea
593	26	2006	164.58	0.367827	23.7897	140.79	Papua New Guinea
594	26	2007	164.463	0.370794	23.6465	140.817	Papua New Guinea
595	26	2008	159.065	0.373426	23.8542	135.21	Papua New Guinea
596	26	2009	150.751	0.376528	23.5574	127.194	Papua New Guinea
597	26	2010	158.763	0.380287	23.6611	135.102	Papua New Guinea
598	26	2011	161.377	0.383588	23.5079	137.869	Papua New Guinea
599	26	2012	159.542	0.386781	23.584	135.958	Papua New Guinea
600	26	2013	150.999	0.389926	23.6056	127.393	Papua New Guinea
601	26	2014	150.8	0.394005	23.5413	127.259	Papua New Guinea
602	26	2015	155.147	0.398286	23.454	131.693	Papua New Guinea
603	26	2016	147.146	0.402407	23.4298	123.716	Papua New Guinea
604	26	2017	147.552	0.406153	23.4938	124.058	Papua New Guinea
605	26	2018	146.09	0.409165	23.4006	122.69	Papua New Guinea
606	26	2019	151.104	0.412311	23.373	127.731	Papua New Guinea
607	26	2020	148.277	0.415187	23.3341	124.943	Papua New Guinea
608	26	2021	145.786	0.417797	23.3516	122.434	Papua New Guinea
609	27	1990	117.028	0.487491	21.2792	95.7483	Samoa
610	27	1991	116.915	0.490987	20.7576	96.1574	Samoa
611	27	1992	117.046	0.494027	20.6948	96.3515	Samoa
612	27	1993	117.402	0.497079	20.0709	97.3309	Samoa
613	27	1994	117.798	0.499485	20.1572	97.6403	Samoa
614	27	1995	118.015	0.50237	20.2464	97.7687	Samoa
615	27	1996	117.581	0.505778	20.013	97.5682	Samoa
616	27	1997	117.191	0.509096	19.8947	97.2967	Samoa
617	27	1998	116.211	0.512368	19.8788	96.3323	Samoa
618	27	1999	115.446	0.515409	20.0355	95.4105	Samoa
619	27	2000	114.143	0.518902	20.0097	94.1334	Samoa
620	27	2001	112.075	0.522972	19.8755	92.199	Samoa
621	27	2002	110.308	0.527243	19.8129	90.4955	Samoa
622	27	2003	109.291	0.531604	19.9065	89.3848	Samoa
623	27	2004	108.346	0.536003	19.8937	88.4525	Samoa
624	27	2005	107.612	0.540558	20.0045	87.6077	Samoa
625	27	2006	106.807	0.544812	19.9279	86.8794	Samoa
626	27	2007	109.179	0.549111	19.9732	89.2055	Samoa
627	27	2008	111.181	0.553165	20.1209	91.0599	Samoa
628	27	2009	113.571	0.556474	19.8412	93.7295	Samoa
629	27	2010	115.825	0.559623	19.8467	95.9787	Samoa
630	27	2011	117.79	0.562892	19.9764	97.8134	Samoa
631	27	2012	120.904	0.56532	19.8908	101.013	Samoa
632	27	2013	124.082	0.567449	19.9416	104.14	Samoa
633	27	2014	126.693	0.569494	20.0609	106.632	Samoa
634	27	2015	129.066	0.571999	19.8295	109.237	Samoa
635	27	2016	131.365	0.575402	19.8867	111.479	Samoa
636	27	2017	130.258	0.578925	19.9977	110.26	Samoa
637	27	2018	128.902	0.582321	19.941	108.961	Samoa
638	27	2019	127.055	0.586257	19.9523	107.103	Samoa
639	27	2020	125.697	0.590075	19.9776	105.719	Samoa
640	27	2021	124.391	0.593393	20.0493	104.342	Samoa
641	28	1990	201.708	0.301217	29.5555	172.152	Solomon Islands
642	28	1991	209.235	0.305831	28.5987	180.636	Solomon Islands
643	28	1992	208.082	0.311432	27.8498	180.232	Solomon Islands
644	28	1993	208.788	0.317151	27.7391	181.049	Solomon Islands
645	28	1994	208.196	0.3233	27.7208	180.476	Solomon Islands
646	28	1995	202.581	0.329969	27.8234	174.758	Solomon Islands
647	28	1996	201.358	0.336208	27.8187	173.539	Solomon Islands
648	28	1997	204.536	0.341836	27.644	176.892	Solomon Islands
649	28	1998	203.685	0.347135	27.6935	175.992	Solomon Islands
650	28	1999	204.967	0.351867	27.1211	177.846	Solomon Islands
651	28	2000	205.865	0.354799	25.118	180.747	Solomon Islands
652	28	2001	201.966	0.356627	25.134	176.832	Solomon Islands
653	28	2002	202.096	0.35791	25.0265	177.069	Solomon Islands
654	28	2003	202.583	0.359424	24.0217	178.561	Solomon Islands
655	28	2004	202.29	0.361291	23.9223	178.368	Solomon Islands
656	28	2005	201.049	0.36358	23.8502	177.199	Solomon Islands
657	28	2006	204.653	0.366444	23.6435	181.009	Solomon Islands
658	28	2007	203.451	0.369828	23.7571	179.694	Solomon Islands
659	28	2008	196.021	0.373765	23.8159	172.205	Solomon Islands
660	28	2009	205.381	0.377821	23.6786	181.702	Solomon Islands
661	28	2010	202.253	0.382718	23.5996	178.653	Solomon Islands
662	28	2011	213.808	0.388055	23.5288	190.279	Solomon Islands
663	28	2012	215.139	0.393005	23.52	191.619	Solomon Islands
664	28	2013	215.292	0.397906	23.5817	191.71	Solomon Islands
665	28	2014	216.772	0.402245	23.3996	193.372	Solomon Islands
666	28	2015	215.419	0.406234	23.4615	191.958	Solomon Islands
667	28	2016	210.417	0.410407	23.3861	187.031	Solomon Islands
668	28	2017	211.162	0.414676	23.352	187.809	Solomon Islands
669	28	2018	211.026	0.418889	23.3146	187.712	Solomon Islands
670	28	2019	210.917	0.422736	23.3156	187.601	Solomon Islands
671	28	2020	210.151	0.426112	23.3045	186.847	Solomon Islands
672	28	2021	205.281	0.42936	23.2842	181.997	Solomon Islands
673	29	1990	153.628	0.491807	20.703	132.925	Tonga
674	29	1991	153.161	0.498166	20.1765	132.984	Tonga
675	29	1992	152.74	0.50366	19.8653	132.874	Tonga
676	29	1993	151.855	0.508904	19.8802	131.975	Tonga
677	29	1994	150.375	0.514208	19.9964	130.378	Tonga
678	29	1995	149.856	0.520215	20.0997	129.756	Tonga
679	29	1996	148.615	0.525808	20.0037	128.612	Tonga
680	29	1997	145.378	0.531009	19.8964	125.481	Tonga
681	29	1998	143.959	0.536172	19.9283	124.031	Tonga
682	29	1999	142.852	0.541317	19.9909	122.861	Tonga
683	29	2000	141.767	0.546303	20.0738	121.693	Tonga
684	29	2001	137.107	0.551054	19.9613	117.146	Tonga
685	29	2002	132.885	0.556008	19.9987	112.887	Tonga
686	29	2003	128.658	0.560736	19.8979	108.76	Tonga
687	29	2004	124.795	0.564806	19.9845	104.811	Tonga
688	29	2005	122.581	0.568449	19.9926	102.589	Tonga
689	29	2006	120.795	0.57162	20.028	100.767	Tonga
690	29	2007	120.666	0.574352	19.9474	100.719	Tonga
691	29	2008	120.48	0.577305	19.9346	100.546	Tonga
692	29	2009	120.596	0.579171	20.0276	100.569	Tonga
693	29	2010	120.265	0.580657	19.8445	100.421	Tonga
694	29	2011	119.463	0.582657	19.9624	99.5003	Tonga
695	29	2012	118.962	0.584771	20.0225	98.9397	Tonga
696	29	2013	118.67	0.587351	19.939	98.7305	Tonga
697	29	2014	117.925	0.590827	19.9398	97.9847	Tonga
698	29	2015	116.879	0.594966	19.8987	96.9804	Tonga
699	29	2016	115.165	0.600344	19.9298	95.2353	Tonga
700	29	2017	113.579	0.606244	19.96	93.6188	Tonga
701	29	2018	112.237	0.611954	19.9528	92.2839	Tonga
702	29	2019	110.985	0.617324	19.8584	91.1263	Tonga
703	29	2020	110.001	0.622104	19.8875	90.1132	Tonga
704	29	2021	109.233	0.62635	19.7992	89.4334	Tonga
705	30	1990	158.936	0.3531	24.9827	133.953	Vanuatu
706	30	1991	168.694	0.357005	25.0828	143.611	Vanuatu
707	30	1992	175.783	0.360893	24.0375	151.745	Vanuatu
708	30	1993	178.471	0.364444	23.756	154.715	Vanuatu
709	30	1994	186.404	0.368501	23.7444	162.66	Vanuatu
710	30	1995	179.035	0.372479	23.7314	155.303	Vanuatu
711	30	1996	180.308	0.376461	23.6961	156.612	Vanuatu
712	30	1997	178.291	0.380667	23.8185	154.472	Vanuatu
713	30	1998	176.632	0.38469	23.6257	153.006	Vanuatu
714	30	1999	177.111	0.388301	23.4969	153.614	Vanuatu
715	30	2000	169.575	0.392158	23.508	146.067	Vanuatu
716	30	2001	169.927	0.395325	23.4835	146.443	Vanuatu
717	30	2002	160.13	0.397724	23.5235	136.607	Vanuatu
718	30	2003	151.691	0.400396	23.4404	128.251	Vanuatu
719	30	2004	152.173	0.403226	23.4488	128.724	Vanuatu
720	30	2005	158.4	0.406489	23.3546	135.045	Vanuatu
721	30	2006	158.171	0.410502	23.4032	134.768	Vanuatu
722	30	2007	160.209	0.414916	23.3762	136.833	Vanuatu
723	30	2008	159.461	0.419853	23.3157	136.146	Vanuatu
724	30	2009	156.476	0.424855	23.3021	133.173	Vanuatu
725	30	2010	154.375	0.429658	23.2941	131.081	Vanuatu
726	30	2011	154.739	0.434283	23.29	131.449	Vanuatu
727	30	2012	153.555	0.438662	23.2851	130.27	Vanuatu
728	30	2013	152.547	0.44272	23.2482	129.299	Vanuatu
729	30	2014	151.816	0.446687	23.2476	128.568	Vanuatu
730	30	2015	151.123	0.45033	23.1309	127.992	Vanuatu
731	30	2016	150.37	0.454073	23.1359	127.234	Vanuatu
732	30	2017	149.525	0.458017	22.6732	126.852	Vanuatu
733	30	2018	148.679	0.46208	22.5738	126.105	Vanuatu
734	30	2019	147.826	0.466276	22.1662	125.66	Vanuatu
735	30	2020	147.393	0.470038	22.2433	125.15	Vanuatu
736	30	2021	147.115	0.473101	21.6971	125.418	Vanuatu
737	33	1990	173.988	0.544415	19.9709	154.017	Armenia
738	33	1991	166.413	0.547562	19.9089	146.504	Armenia
739	33	1992	175.724	0.548975	19.8566	155.868	Armenia
740	33	1993	157.231	0.551215	19.9718	137.259	Armenia
741	33	1994	135.493	0.553784	19.9464	115.547	Armenia
742	33	1995	127.393	0.556816	19.9593	107.434	Armenia
743	33	1996	124.839	0.560538	19.9168	104.922	Armenia
744	33	1997	117.204	0.564627	19.9797	97.2241	Armenia
745	33	1998	117.553	0.569557	19.9265	97.6264	Armenia
746	33	1999	108.454	0.574323	20.0591	88.3944	Armenia
747	33	2000	102.844	0.579438	19.8887	82.9553	Armenia
748	33	2001	110.312	0.585419	20.0107	90.3018	Armenia
749	33	2002	98.4757	0.592711	20.0569	78.4188	Armenia
750	33	2003	95.7089	0.600809	19.9556	75.7534	Armenia
751	33	2004	92.7466	0.609032	19.9168	72.8298	Armenia
752	33	2005	88.8292	0.61776	19.9977	68.8315	Armenia
753	33	2006	87.0007	0.626688	19.8275	67.1732	Armenia
754	33	2007	85.0921	0.635871	19.6404	65.4517	Armenia
755	33	2008	81.8718	0.644432	18.5559	63.3159	Armenia
756	33	2009	72.8609	0.649715	18.0676	54.7934	Armenia
757	33	2010	68.1445	0.654812	17.2428	50.9017	Armenia
758	33	2011	66.7962	0.659818	17.4226	49.3736	Armenia
759	33	2012	66.0288	0.664833	17.1216	48.9072	Armenia
760	33	2013	66.9553	0.669534	17.3818	49.5735	Armenia
761	33	2014	58.5859	0.673932	17.4414	41.1444	Armenia
762	33	2015	60.514	0.678055	17.3715	43.1424	Armenia
763	33	2016	57.9611	0.681746	17.5542	40.4069	Armenia
764	33	2017	51.9208	0.68598	17.5819	34.3389	Armenia
765	33	2018	58.309	0.690277	17.3269	40.9821	Armenia
766	33	2019	53.1858	0.694766	17.3466	35.8392	Armenia
767	33	2020	45.3532	0.698269	17.0863	28.2669	Armenia
768	33	2021	45.8376	0.701833	17.68	28.1575	Armenia
769	34	1990	202.233	0.595986	19.8634	182.369	Azerbaijan
770	34	1991	203.765	0.595808	20.011	183.754	Azerbaijan
771	34	1992	216.704	0.594651	19.9514	196.752	Azerbaijan
772	34	1993	217.765	0.593543	19.9905	197.775	Azerbaijan
773	34	1994	217.528	0.592089	19.9574	197.571	Azerbaijan
774	34	1995	207.279	0.589441	19.9821	187.297	Azerbaijan
775	34	1996	191.792	0.586316	19.9284	171.864	Azerbaijan
776	34	1997	179.791	0.583222	19.952	159.839	Azerbaijan
777	34	1998	171.042	0.580393	19.9627	151.08	Azerbaijan
778	34	1999	162.151	0.579193	19.9481	142.203	Azerbaijan
779	34	2000	151.856	0.580021	20.0679	131.788	Azerbaijan
780	34	2001	142.761	0.582194	19.9713	122.789	Azerbaijan
781	34	2002	140.904	0.585716	19.9272	120.977	Azerbaijan
782	34	2003	142.639	0.590039	20.0218	122.617	Azerbaijan
783	34	2004	138.663	0.594646	19.8207	118.842	Azerbaijan
784	34	2005	136.89	0.602485	19.9493	116.94	Azerbaijan
785	34	2006	126.189	0.613771	19.9873	106.201	Azerbaijan
786	34	2007	119.302	0.626111	19.8563	99.4456	Azerbaijan
787	34	2008	116.997	0.636901	19.6898	97.3075	Azerbaijan
788	34	2009	115.376	0.645163	18.7389	96.6367	Azerbaijan
789	34	2010	113.099	0.652057	17.3103	95.7887	Azerbaijan
790	34	2011	109.634	0.657972	17.2661	92.3678	Azerbaijan
791	34	2012	106.272	0.662897	17.2198	89.0518	Azerbaijan
792	34	2013	95.5363	0.667659	17.538	77.9983	Azerbaijan
793	34	2014	88.8959	0.672163	17.5579	71.338	Azerbaijan
794	34	2015	86.9134	0.676245	17.59	69.3234	Azerbaijan
795	34	2016	84.8977	0.679808	17.1386	67.759	Azerbaijan
796	34	2017	82.7227	0.683263	17.571	65.1517	Azerbaijan
797	34	2018	80.4243	0.686561	17.345	63.0793	Azerbaijan
798	34	2019	80.5782	0.689835	17.549	63.0292	Azerbaijan
799	34	2020	69.3575	0.692605	17.4009	51.9566	Azerbaijan
800	34	2021	69.4104	0.694851	17.2877	52.1227	Azerbaijan
801	35	1990	159.671	0.656136	17.5975	142.073	Georgia
802	35	1991	152.291	0.662113	17.339	134.952	Georgia
803	35	1992	148.911	0.665021	17.6638	131.247	Georgia
804	35	1993	130.87	0.663467	17.399	113.471	Georgia
805	35	1994	120.168	0.658134	17.402	102.766	Georgia
806	35	1995	126.565	0.651364	17.282	109.283	Georgia
807	35	1996	124.304	0.644558	18.6527	105.652	Georgia
808	35	1997	127.206	0.638526	19.1961	108.01	Georgia
809	35	1998	123.64	0.633348	19.7076	103.932	Georgia
810	35	1999	113.484	0.630278	19.8085	93.6755	Georgia
811	35	2000	110.63	0.630266	19.796	90.8338	Georgia
812	35	2001	113.982	0.633388	19.682	94.2995	Georgia
813	35	2002	109.735	0.63837	19.2994	90.4357	Georgia
814	35	2003	102.99	0.644066	18.5966	84.3937	Georgia
815	35	2004	95.2463	0.648921	18.1449	77.1014	Georgia
816	35	2005	86.1322	0.653616	17.3995	68.7327	Georgia
817	35	2006	79.9546	0.658403	17.6217	62.3329	Georgia
818	35	2007	84.8489	0.663698	17.3562	67.4927	Georgia
819	35	2008	101.389	0.668442	17.3841	84.0045	Georgia
820	35	2009	97.3277	0.672449	17.5822	79.7455	Georgia
821	35	2010	93.1024	0.677035	17.2969	75.8055	Georgia
822	35	2011	104.762	0.681567	17.3557	87.4067	Georgia
823	35	2012	106.797	0.685519	17.4688	89.3285	Georgia
824	35	2013	92.5844	0.688603	17.3285	75.2559	Georgia
825	35	2014	90.0058	0.692155	17.4801	72.5257	Georgia
826	35	2015	81.6256	0.697316	17.4234	64.2023	Georgia
827	35	2016	73.5636	0.703731	17.4622	56.1014	Georgia
828	35	2017	69.7522	0.710875	17.3266	52.4256	Georgia
829	35	2018	72.4213	0.717994	17.5405	54.8808	Georgia
830	35	2019	67.0153	0.724536	17.4764	49.5389	Georgia
831	35	2020	60.1743	0.729126	17.4031	42.7712	Georgia
832	35	2021	60.4309	0.732474	17.5446	42.8863	Georgia
833	36	1990	278.755	0.589436	19.9464	258.809	Kazakhstan
834	36	1991	254.062	0.590968	19.9592	234.103	Kazakhstan
835	36	1992	247.862	0.596128	19.8807	227.982	Kazakhstan
836	36	1993	247.429	0.603138	19.9588	227.47	Kazakhstan
837	36	1994	244.528	0.610591	19.9263	224.601	Kazakhstan
838	36	1995	244.048	0.618574	19.793	224.255	Kazakhstan
839	36	1996	234.67	0.626013	19.779	214.891	Kazakhstan
840	36	1997	225.713	0.631167	19.7195	205.994	Kazakhstan
841	36	1998	215.408	0.635389	19.6388	195.769	Kazakhstan
842	36	1999	213.662	0.64018	19.3188	194.343	Kazakhstan
843	36	2000	212.309	0.64469	18.8101	193.499	Kazakhstan
844	36	2001	208.384	0.648397	18.0555	190.329	Kazakhstan
845	36	2002	197.993	0.651529	17.2945	180.699	Kazakhstan
846	36	2003	188.405	0.654836	17.5136	170.891	Kazakhstan
847	36	2004	165.709	0.658733	17.2274	148.482	Kazakhstan
848	36	2005	167.91	0.662944	17.2056	150.705	Kazakhstan
849	36	2006	162.395	0.667049	17.4163	144.979	Kazakhstan
850	36	2007	151.037	0.671367	17.33	133.707	Kazakhstan
851	36	2008	142.686	0.676353	17.554	125.132	Kazakhstan
852	36	2009	131.182	0.681607	17.5362	113.645	Kazakhstan
853	36	2010	138.303	0.686997	17.3799	120.923	Kazakhstan
854	36	2011	136.784	0.691759	17.3119	119.472	Kazakhstan
855	36	2012	134.269	0.695313	17.5548	116.715	Kazakhstan
856	36	2013	116.114	0.699054	17.5803	98.5335	Kazakhstan
857	36	2014	104.263	0.703512	17.4896	86.7729	Kazakhstan
858	36	2015	106.945	0.70823	17.3505	89.5941	Kazakhstan
859	36	2016	97.9552	0.712569	17.5335	80.4216	Kazakhstan
860	36	2017	90.1336	0.716027	17.3087	72.8249	Kazakhstan
861	36	2018	87.4696	0.718532	17.341	70.1286	Kazakhstan
862	36	2019	84.1595	0.720798	17.3407	66.8188	Kazakhstan
863	36	2020	76.9117	0.722789	17.6608	59.251	Kazakhstan
864	36	2021	76.2186	0.725144	17.59	58.6286	Kazakhstan
865	37	1990	316.613	0.519408	19.9331	296.68	Kyrgyzstan
866	37	1991	294.918	0.523747	19.8928	275.025	Kyrgyzstan
867	37	1992	275.146	0.527902	20.016	255.13	Kyrgyzstan
868	37	1993	264.425	0.532431	19.9978	244.427	Kyrgyzstan
869	37	1994	252.523	0.536233	20.0128	232.511	Kyrgyzstan
870	37	1995	249.472	0.539053	20.0733	229.398	Kyrgyzstan
871	37	1996	241.773	0.541629	19.9062	221.866	Kyrgyzstan
872	37	1997	249.381	0.543341	20.0302	229.351	Kyrgyzstan
873	37	1998	242.298	0.543259	19.963	222.335	Kyrgyzstan
874	37	1999	216.16	0.542867	20.0169	196.143	Kyrgyzstan
875	37	2000	194.867	0.543036	19.9616	174.905	Kyrgyzstan
876	37	2001	179.165	0.543806	19.8786	159.286	Kyrgyzstan
877	37	2002	175.959	0.544375	19.9788	155.98	Kyrgyzstan
878	37	2003	166.602	0.545649	19.9724	146.629	Kyrgyzstan
879	37	2004	162.954	0.547262	19.9914	142.963	Kyrgyzstan
880	37	2005	154.602	0.54826	19.9851	134.616	Kyrgyzstan
881	37	2006	157.072	0.549384	19.9741	137.098	Kyrgyzstan
882	37	2007	163.36	0.551146	19.936	143.424	Kyrgyzstan
883	37	2008	156.064	0.553206	20.0048	136.059	Kyrgyzstan
884	37	2009	144.277	0.555124	19.889	124.388	Kyrgyzstan
885	37	2010	143.379	0.556417	19.9102	123.469	Kyrgyzstan
886	37	2011	149.532	0.558923	20.0497	129.483	Kyrgyzstan
887	37	2012	135.233	0.561542	20.0682	115.165	Kyrgyzstan
888	37	2013	125.424	0.565777	19.9371	105.487	Kyrgyzstan
889	37	2014	124.966	0.570569	19.9704	104.995	Kyrgyzstan
890	37	2015	123.124	0.575463	19.9679	103.156	Kyrgyzstan
891	37	2016	118.184	0.580389	19.9581	98.2263	Kyrgyzstan
892	37	2017	101.561	0.585766	19.8763	81.6848	Kyrgyzstan
893	37	2018	101.383	0.591237	19.8785	81.5044	Kyrgyzstan
894	37	2019	105.27	0.596502	19.831	85.4387	Kyrgyzstan
895	37	2020	103.838	0.6005	19.9607	83.8775	Kyrgyzstan
896	37	2021	102.51	0.603979	19.9673	82.543	Kyrgyzstan
897	38	1990	514.114	0.46655	22.2095	491.905	Mongolia
898	38	1991	546.882	0.472199	22.3309	524.551	Mongolia
899	38	1992	580.915	0.477587	21.8085	559.107	Mongolia
900	38	1993	601.698	0.482727	21.1966	580.502	Mongolia
901	38	1994	558.756	0.488277	21.272	537.484	Mongolia
902	38	1995	565.146	0.495007	20.7025	544.443	Mongolia
903	38	1996	568.074	0.501704	20.0719	548.002	Mongolia
904	38	1997	602.365	0.508558	20.0028	582.362	Mongolia
905	38	1998	582.33	0.514793	19.9768	562.353	Mongolia
906	38	1999	553.976	0.520781	19.9528	534.023	Mongolia
907	38	2000	489.225	0.52665	19.9247	469.301	Mongolia
908	38	2001	446.009	0.53262	19.853	426.156	Mongolia
909	38	2002	415.967	0.538425	20.0135	395.953	Mongolia
910	38	2003	392.506	0.543972	19.9517	372.554	Mongolia
911	38	2004	372.445	0.549551	19.964	352.481	Mongolia
912	38	2005	360.401	0.55468	19.9732	340.428	Mongolia
913	38	2006	352.003	0.559561	19.9538	332.049	Mongolia
914	38	2007	331.308	0.564237	19.9251	311.383	Mongolia
915	38	2008	314.927	0.568501	19.9163	295.011	Mongolia
916	38	2009	317.39	0.571342	20.0248	297.365	Mongolia
917	38	2010	315.903	0.574407	19.9135	295.989	Mongolia
918	38	2011	318.092	0.578601	19.9238	298.168	Mongolia
919	38	2012	307.547	0.583256	20.1375	287.41	Mongolia
920	38	2013	290.322	0.588081	19.9637	270.359	Mongolia
921	38	2014	264.717	0.592867	19.9377	244.779	Mongolia
922	38	2015	251.157	0.59686	20.1005	231.057	Mongolia
923	38	2016	244.973	0.600261	19.9063	225.067	Mongolia
924	38	2017	241.881	0.603722	19.8408	222.04	Mongolia
925	38	2018	247.814	0.607502	19.9147	227.899	Mongolia
926	38	2019	242.987	0.611251	20.1189	222.868	Mongolia
927	38	2020	222.984	0.61463	19.8536	203.131	Mongolia
928	38	2021	210.325	0.617622	19.9124	190.412	Mongolia
929	39	1990	300.544	0.466155	22.2546	278.289	Tajikistan
930	39	1991	294.069	0.472342	22.3317	271.738	Tajikistan
931	39	1992	297.227	0.475745	21.7334	275.494	Tajikistan
932	39	1993	302.378	0.478239	21.6489	280.729	Tajikistan
933	39	1994	328.818	0.478726	21.7995	307.019	Tajikistan
934	39	1995	312.526	0.477587	21.6464	290.88	Tajikistan
935	39	1996	296.276	0.474346	21.7916	274.485	Tajikistan
936	39	1997	271.787	0.470275	22.2516	249.536	Tajikistan
937	39	1998	244.002	0.465342	22.3224	221.68	Tajikistan
938	39	1999	224.471	0.460506	22.5989	201.872	Tajikistan
939	39	2000	213.268	0.457061	23.1265	190.141	Tajikistan
940	39	2001	202.366	0.456257	23.1238	179.242	Tajikistan
941	39	2002	184.078	0.458808	22.5006	161.578	Tajikistan
942	39	2003	170.924	0.46333	22.6637	148.261	Tajikistan
943	39	2004	164.591	0.469154	22.284	142.307	Tajikistan
944	39	2005	163.126	0.474638	21.6534	141.473	Tajikistan
945	39	2006	158.945	0.479652	21.7091	137.236	Tajikistan
946	39	2007	155.98	0.484211	21.2692	134.711	Tajikistan
947	39	2008	152.63	0.488441	21.2035	131.427	Tajikistan
948	39	2009	151.64	0.492064	20.7211	130.919	Tajikistan
949	39	2010	150.365	0.495894	20.6523	129.713	Tajikistan
950	39	2011	146.832	0.49987	20.1546	126.678	Tajikistan
951	39	2012	144.566	0.503954	19.9902	124.576	Tajikistan
952	39	2013	142.753	0.507971	19.9578	122.795	Tajikistan
953	39	2014	142.007	0.51199	19.9618	122.045	Tajikistan
954	39	2015	140.212	0.515783	19.831	120.381	Tajikistan
955	39	2016	138.799	0.519897	20.1239	118.675	Tajikistan
956	39	2017	133.439	0.524493	20.0068	113.432	Tajikistan
957	39	2018	128.806	0.529154	19.9676	108.838	Tajikistan
958	39	2019	124.731	0.53377	19.8678	104.864	Tajikistan
959	39	2020	122.565	0.537691	20.0288	102.536	Tajikistan
960	39	2021	120.461	0.541511	20.0653	100.396	Tajikistan
961	40	1990	184.035	0.563127	20.0851	163.95	Turkmenistan
962	40	1991	178.543	0.564939	20.0283	158.515	Turkmenistan
963	40	1992	174.546	0.565588	20.0054	154.541	Turkmenistan
964	40	1993	175.749	0.567174	20.0249	155.724	Turkmenistan
965	40	1994	170.627	0.567289	19.9669	150.66	Turkmenistan
966	40	1995	171.938	0.567199	19.9869	151.951	Turkmenistan
967	40	1996	183.794	0.567061	19.9971	163.797	Turkmenistan
968	40	1997	183.37	0.565623	19.8714	163.499	Turkmenistan
969	40	1998	163.391	0.564405	19.8596	143.531	Turkmenistan
970	40	1999	147.514	0.564716	20.0441	127.47	Turkmenistan
971	40	2000	128.436	0.567421	19.8964	108.54	Turkmenistan
972	40	2001	122.286	0.571044	19.9017	102.384	Turkmenistan
973	40	2002	112.858	0.575596	19.9802	92.8781	Turkmenistan
974	40	2003	111.103	0.58082	20.0364	91.0671	Turkmenistan
975	40	2004	112.282	0.586712	19.9195	92.3629	Turkmenistan
976	40	2005	112.491	0.593389	20.0616	92.4293	Turkmenistan
977	40	2006	112.471	0.599896	20.0188	92.4524	Turkmenistan
978	40	2007	111.842	0.606042	19.9757	91.866	Turkmenistan
979	40	2008	108.911	0.611923	19.9371	88.9737	Turkmenistan
980	40	2009	106.655	0.617653	20.0125	86.6429	Turkmenistan
981	40	2010	103.658	0.623235	19.8928	83.7649	Turkmenistan
982	40	2011	110.437	0.629234	19.9185	90.5182	Turkmenistan
983	40	2012	109.597	0.635263	19.7057	89.8911	Turkmenistan
984	40	2013	105.36	0.641362	19.3505	86.0095	Turkmenistan
985	40	2014	101.564	0.647542	18.6083	82.9556	Turkmenistan
986	40	2015	105.968	0.653353	17.4329	88.5352	Turkmenistan
987	40	2016	104.241	0.658946	17.3791	86.8619	Turkmenistan
988	40	2017	100.202	0.664285	17.5007	82.7015	Turkmenistan
989	40	2018	97.384	0.669434	17.5301	79.854	Turkmenistan
990	40	2019	95.1806	0.674304	17.4986	77.6821	Turkmenistan
991	40	2020	93.1288	0.678298	17.4148	75.714	Turkmenistan
992	40	2021	91.2958	0.682161	17.4224	73.8734	Turkmenistan
993	41	1990	194.681	0.500242	20.1545	174.527	Uzbekistan
994	41	1991	186.073	0.501545	20.2064	165.866	Uzbekistan
995	41	1992	173.366	0.502905	20.0586	153.308	Uzbekistan
996	41	1993	164.529	0.506557	20.0076	144.522	Uzbekistan
997	41	1994	169.162	0.511019	19.9467	149.215	Uzbekistan
998	41	1995	176.328	0.516986	19.8544	156.474	Uzbekistan
999	41	1996	169.104	0.524393	19.9451	149.159	Uzbekistan
1000	41	1997	158.74	0.532686	19.8479	138.892	Uzbekistan
1001	41	1998	150.214	0.541279	19.9364	130.278	Uzbekistan
1002	41	1999	142.945	0.549739	19.9618	122.983	Uzbekistan
1003	41	2000	147.625	0.557522	19.9403	127.684	Uzbekistan
1004	41	2001	143.755	0.564803	19.9649	123.791	Uzbekistan
1005	41	2002	142.944	0.57169	19.9766	122.968	Uzbekistan
1006	41	2003	141.658	0.578007	19.9642	121.694	Uzbekistan
1007	41	2004	140.278	0.583943	19.9889	120.289	Uzbekistan
1008	41	2005	142.183	0.589531	19.9181	122.265	Uzbekistan
1009	41	2006	133.144	0.594498	20.0373	113.107	Uzbekistan
1010	41	2007	129.902	0.599628	20.065	109.837	Uzbekistan
1011	41	2008	121.313	0.604889	19.8187	101.495	Uzbekistan
1012	41	2009	113.312	0.610352	19.9349	93.3769	Uzbekistan
1013	41	2010	108.58	0.616098	20.0272	88.5525	Uzbekistan
1014	41	2011	107.434	0.621345	19.8597	87.574	Uzbekistan
1015	41	2012	112.351	0.626202	19.8612	92.4899	Uzbekistan
1016	41	2013	115.889	0.630796	19.8411	96.048	Uzbekistan
1017	41	2014	110.879	0.635257	19.7362	91.1433	Uzbekistan
1018	41	2015	106.289	0.639806	19.1989	87.0903	Uzbekistan
1019	41	2016	100.598	0.644231	18.7598	81.8381	Uzbekistan
1020	41	2017	94.4968	0.648119	17.8081	76.6886	Uzbekistan
1021	41	2018	88.4925	0.651918	17.4177	71.0748	Uzbekistan
1022	41	2019	85.3838	0.655837	17.2944	68.0895	Uzbekistan
1023	41	2020	83.3405	0.659124	17.5035	65.837	Uzbekistan
1024	41	2021	81.8996	0.662622	17.5723	64.3273	Uzbekistan
1025	43	1990	118.714	0.557773	19.9224	98.7919	Albania
1026	43	1991	120.645	0.555629	19.9322	100.713	Albania
1027	43	1992	112.32	0.553108	19.9848	92.3353	Albania
1028	43	1993	102.97	0.552453	19.8643	83.1053	Albania
1029	43	1994	93.5624	0.553764	19.9629	73.5996	Albania
1030	43	1995	98.6093	0.557041	19.9487	78.6606	Albania
1031	43	1996	101.804	0.562249	20.022	81.7822	Albania
1032	43	1997	101.673	0.566803	19.8687	81.8043	Albania
1033	43	1998	99.698	0.572534	20.0301	79.668	Albania
1034	43	1999	102.907	0.578295	19.873	83.0336	Albania
1035	43	2000	102.627	0.584664	19.8966	82.7301	Albania
1036	43	2001	101.311	0.592413	19.931	81.3805	Albania
1037	43	2002	98.6463	0.599866	19.9923	78.654	Albania
1038	43	2003	94.3784	0.606971	19.999	74.3794	Albania
1039	43	2004	90.141	0.613864	19.9758	70.1653	Albania
1040	43	2005	88.8096	0.62068	19.9332	68.8765	Albania
1041	43	2006	83.8481	0.627486	19.8659	63.9822	Albania
1042	43	2007	77.143	0.634168	19.767	57.376	Albania
1043	43	2008	74.8284	0.640766	19.3367	55.4917	Albania
1044	43	2009	70.5467	0.646816	18.5772	51.9695	Albania
1045	43	2010	71.2022	0.652654	17.3978	53.8045	Albania
1046	43	2011	71.5512	0.658197	17.6001	53.9512	Albania
1047	43	2012	71.5986	0.663557	17.3165	54.2821	Albania
1048	43	2013	71.3817	0.66874	17.2862	54.0956	Albania
1049	43	2014	71.1968	0.674113	17.1825	54.0143	Albania
1050	43	2015	72.4579	0.679669	17.2398	55.2181	Albania
1051	43	2016	72.7783	0.685037	17.3761	55.4022	Albania
1052	43	2017	69.9895	0.690379	17.506	52.4835	Albania
1053	43	2018	67.3978	0.695567	17.2677	50.13	Albania
1054	43	2019	67.4941	0.700288	17.569	49.9251	Albania
1055	43	2020	56.2544	0.70379	17.416	38.8384	Albania
1056	43	2021	56.1487	0.70685	17.8052	38.3434	Albania
1057	44	1990	87.3204	0.541133	19.8994	67.4209	Bosnia and Herzegovina
1058	44	1991	92.9754	0.541346	19.9794	72.996	Bosnia and Herzegovina
1059	44	1992	98.2907	0.539303	19.9907	78.3001	Bosnia and Herzegovina
1060	44	1993	99.6493	0.536032	20.0302	79.6191	Bosnia and Herzegovina
1061	44	1994	100.437	0.533853	19.8686	80.5686	Bosnia and Herzegovina
1062	44	1995	100.794	0.534026	19.8837	80.9104	Bosnia and Herzegovina
1063	44	1996	95.7982	0.545549	19.9324	75.8659	Bosnia and Herzegovina
1064	44	1997	89.5242	0.563565	19.9986	69.5256	Bosnia and Herzegovina
1065	44	1998	80.4745	0.58183	20.0477	60.4268	Bosnia and Herzegovina
1066	44	1999	81.0913	0.597997	19.9703	61.121	Bosnia and Herzegovina
1067	44	2000	78.6834	0.610951	19.9115	58.772	Bosnia and Herzegovina
1068	44	2001	75.7439	0.621989	19.8719	55.872	Bosnia and Herzegovina
1069	44	2002	72.7728	0.632076	19.6865	53.0863	Bosnia and Herzegovina
1070	44	2003	69.947	0.640635	19.366	50.581	Bosnia and Herzegovina
1071	44	2004	70.2031	0.647794	18.0015	52.2016	Bosnia and Herzegovina
1072	44	2005	67.4775	0.653859	17.4046	50.0729	Bosnia and Herzegovina
1073	44	2006	67.1608	0.659814	17.2251	49.9357	Bosnia and Herzegovina
1074	44	2007	69.4821	0.665579	17.4319	52.0502	Bosnia and Herzegovina
1075	44	2008	62.3219	0.671101	17.5189	44.8031	Bosnia and Herzegovina
1076	44	2009	61.1731	0.676033	17.6262	43.5469	Bosnia and Herzegovina
1077	44	2010	59.4361	0.680824	17.2165	42.2197	Bosnia and Herzegovina
1078	44	2011	56.2667	0.685399	17.4357	38.831	Bosnia and Herzegovina
1079	44	2012	55.0447	0.689507	17.414	37.6307	Bosnia and Herzegovina
1080	44	2013	55.499	0.693509	17.3872	38.1119	Bosnia and Herzegovina
1081	44	2014	56.8018	0.697032	17.5491	39.2527	Bosnia and Herzegovina
1082	44	2015	57.3752	0.700446	17.2643	40.1109	Bosnia and Herzegovina
1083	44	2016	54.4321	0.704079	17.4097	37.0224	Bosnia and Herzegovina
1084	44	2017	55.3788	0.708053	17.4038	37.975	Bosnia and Herzegovina
1085	44	2018	53.0604	0.712347	17.4271	35.6333	Bosnia and Herzegovina
1086	44	2019	52.2288	0.716857	17.4363	34.7925	Bosnia and Herzegovina
1087	44	2020	42.2044	0.720202	17.52	24.6844	Bosnia and Herzegovina
1088	44	2021	39.9201	0.723078	17.5862	22.3339	Bosnia and Herzegovina
1089	45	1990	163.601	0.633446	19.6481	143.953	Bulgaria
1090	45	1991	148.881	0.643069	19.3005	129.58	Bulgaria
1091	45	1992	150.998	0.651187	17.4576	133.54	Bulgaria
1092	45	1993	134.911	0.659162	17.2631	117.648	Bulgaria
1093	45	1994	134.788	0.66743	17.5497	117.238	Bulgaria
1094	45	1995	131.04	0.674	17.2208	113.819	Bulgaria
1095	45	1996	128.427	0.678863	17.3482	111.079	Bulgaria
1096	45	1997	134.33	0.680221	17.4694	116.86	Bulgaria
1097	45	1998	134.291	0.678497	17.3235	116.967	Bulgaria
1098	45	1999	132.155	0.677447	17.4141	114.741	Bulgaria
1099	45	2000	124.803	0.681005	17.5002	107.303	Bulgaria
1100	45	2001	120.495	0.686487	17.4258	103.07	Bulgaria
1101	45	2002	119.584	0.691512	17.2448	102.339	Bulgaria
1102	45	2003	107.497	0.695566	17.4795	90.0174	Bulgaria
1103	45	2004	112.813	0.699882	17.647	95.1665	Bulgaria
1104	45	2005	107.29	0.704471	17.3476	89.9423	Bulgaria
1105	45	2006	105.11	0.708868	17.3785	87.7316	Bulgaria
1106	45	2007	108.154	0.713192	17.4934	90.6606	Bulgaria
1107	45	2008	112.457	0.717672	17.1483	95.3086	Bulgaria
1108	45	2009	105.543	0.723677	17.4191	88.1234	Bulgaria
1109	45	2010	102.474	0.730702	17.7356	84.7384	Bulgaria
1110	45	2011	96.4534	0.735749	17.523	78.9305	Bulgaria
1111	45	2012	89.8099	0.739178	17.4788	72.3312	Bulgaria
1112	45	2013	92.04	0.742136	17.2978	74.7422	Bulgaria
1113	45	2014	101.862	0.745373	17.3932	84.4691	Bulgaria
1114	45	2015	103.222	0.748979	17.5254	85.6968	Bulgaria
1115	45	2016	93.1302	0.752259	17.3007	75.8295	Bulgaria
1116	45	2017	87.7718	0.755666	17.4469	70.3248	Bulgaria
1117	45	2018	82.368	0.759148	17.0963	65.2718	Bulgaria
1118	45	2019	79.0759	0.76236	17.528	61.548	Bulgaria
1119	45	2020	73.3849	0.76509	17.706	55.6789	Bulgaria
1120	45	2021	73.5346	0.768151	17.281	56.2535	Bulgaria
1121	46	1990	108.428	0.668906	17.287	91.1406	Croatia
1122	46	1991	112.251	0.674725	17.4529	94.7982	Croatia
1123	46	1992	101.675	0.678093	17.1772	84.4977	Croatia
1124	46	1993	98.6715	0.678221	17.3879	81.2835	Croatia
1125	46	1994	100.988	0.677548	17.2891	83.6993	Croatia
1126	46	1995	99.1226	0.677029	17.5257	81.5969	Croatia
1127	46	1996	99.6166	0.679507	17.6381	81.9786	Croatia
1128	46	1997	101.746	0.685365	17.0625	84.6833	Croatia
1129	46	1998	93.3626	0.691366	17.514	75.8486	Croatia
1130	46	1999	82.3778	0.696636	17.5892	64.7886	Croatia
1131	46	2000	81.0452	0.70304	17.1846	63.8606	Croatia
1132	46	2001	76.6122	0.709537	17.5605	59.0516	Croatia
1133	46	2002	76.662	0.715383	17.5471	59.1149	Croatia
1134	46	2003	77.9391	0.72113	17.1535	60.7856	Croatia
1135	46	2004	75.8346	0.726328	17.2143	58.6203	Croatia
1136	46	2005	72.1425	0.732154	17.3532	54.7894	Croatia
1137	46	2006	62.5073	0.738067	17.5118	44.9955	Croatia
1138	46	2007	62.762	0.743149	17.3812	45.3809	Croatia
1139	46	2008	68.9899	0.74847	17.3473	51.6426	Croatia
1140	46	2009	57.5244	0.754066	17.3885	40.1359	Croatia
1141	46	2010	56.3215	0.759472	17.3797	38.9419	Croatia
1142	46	2011	57.3125	0.763686	17.3973	39.9152	Croatia
1143	46	2012	53.3199	0.767405	17.5692	35.7508	Croatia
1144	46	2013	52.0178	0.771152	17.3944	34.6234	Croatia
1145	46	2014	50.2454	0.774479	17.3951	32.8503	Croatia
1146	46	2015	49.4933	0.777866	17.1002	32.3932	Croatia
1147	46	2016	43.4764	0.781444	17.2632	26.2132	Croatia
1148	46	2017	41.4895	0.785075	17.3016	24.1879	Croatia
1149	46	2018	39.8337	0.788671	17.1713	22.6624	Croatia
1150	46	2019	39.6225	0.792475	16.8908	22.7317	Croatia
1151	46	2020	35.7929	0.795462	16.9365	18.8564	Croatia
1152	46	2021	36.4718	0.798341	16.8706	19.6012	Croatia
1153	47	1990	98.1584	0.681848	17.618	80.5404	Czechia
1154	47	1991	96.5418	0.688003	17.4001	79.1416	Czechia
1155	47	1992	86.9204	0.697578	17.4958	69.4246	Czechia
1156	47	1993	87.5009	0.710853	17.4139	70.087	Czechia
1157	47	1994	85.8368	0.72597	17.6611	68.1757	Czechia
1158	47	1995	84.9811	0.737982	17.5163	67.4648	Czechia
1159	47	1996	79.1934	0.746041	17.5507	61.6427	Czechia
1160	47	1997	79.85	0.75168	17.2679	62.5821	Czechia
1161	47	1998	71.8032	0.757034	17.4383	54.3649	Czechia
1162	47	1999	71.5105	0.762429	17.5555	53.955	Czechia
1163	47	2000	72.5767	0.767766	17.5145	55.0623	Czechia
1164	47	2001	70.8255	0.772167	17.2737	53.5518	Czechia
1165	47	2002	66.304	0.776928	17.1742	49.1297	Czechia
1166	47	2003	63.9678	0.782448	17.2448	46.7229	Czechia
1167	47	2004	59.9327	0.787126	17.0638	42.8689	Czechia
1168	47	2005	59.3637	0.791334	16.9316	42.4321	Czechia
1169	47	2006	57.3946	0.794923	16.9358	40.4588	Czechia
1170	47	2007	52.0757	0.798254	17.0001	35.0756	Czechia
1171	47	2008	51.7539	0.801765	16.751	35.0029	Czechia
1172	47	2009	51.8849	0.804962	16.7375	35.1473	Czechia
1173	47	2010	49.161	0.808747	16.6961	32.4649	Czechia
1174	47	2011	44.2122	0.812055	16.6956	27.5166	Czechia
1175	47	2012	47.8398	0.81423	16.6618	31.1779	Czechia
1176	47	2013	45.0892	0.815615	16.4913	28.5979	Czechia
1177	47	2014	41.1946	0.816227	16.5608	24.6338	Czechia
1178	47	2015	39.224	0.816565	16.5844	22.6396	Czechia
1179	47	2016	39.4111	0.817153	16.4834	22.9277	Czechia
1180	47	2017	37.7061	0.819068	16.4955	21.2106	Czechia
1181	47	2018	35.4513	0.822034	16.263	19.1882	Czechia
1182	47	2019	32.3023	0.824784	16.1765	16.1258	Czechia
1183	47	2020	29.0815	0.826627	16.162	12.9195	Czechia
1184	47	2021	29.048	0.82845	16.1691	12.8789	Czechia
1185	48	1990	134.453	0.64942	17.9542	116.499	Hungary
1186	48	1991	131.069	0.653707	17.3181	113.751	Hungary
1187	48	1992	138.551	0.660383	17.3054	121.245	Hungary
1188	48	1993	141.305	0.667544	17.3871	123.918	Hungary
1189	48	1994	131.822	0.675051	17.3172	114.505	Hungary
1190	48	1995	127.611	0.683186	17.4384	110.173	Hungary
1191	48	1996	115.167	0.690883	17.1471	98.0194	Hungary
1192	48	1997	114.423	0.697936	17.5269	96.8962	Hungary
1193	48	1998	115.258	0.704203	17.2615	97.9962	Hungary
1194	48	1999	113.105	0.709981	17.5827	95.5225	Hungary
1195	48	2000	109.105	0.715805	17.2355	91.8692	Hungary
1196	48	2001	104.197	0.722099	17.4818	86.7152	Hungary
1197	48	2002	104.32	0.728385	17.5079	86.8118	Hungary
1198	48	2003	101.221	0.734451	17.1587	84.0624	Hungary
1199	48	2004	97.6613	0.7401	17.2016	80.4597	Hungary
1200	48	2005	94.2383	0.745357	17.3864	76.8519	Hungary
1201	48	2006	85.2207	0.750515	17.2615	67.9592	Hungary
1202	48	2007	89.9458	0.754943	17.3294	72.6164	Hungary
1203	48	2008	86.2788	0.759317	17.5256	68.7531	Hungary
1204	48	2009	79.3412	0.763564	17.4212	61.92	Hungary
1205	48	2010	69.8149	0.767329	17.1957	52.6191	Hungary
1206	48	2011	72.5544	0.769702	17.5449	55.0095	Hungary
1207	48	2012	65.8365	0.770784	17.4093	48.4272	Hungary
1208	48	2013	59.3615	0.771562	17.4589	41.9026	Hungary
1209	48	2014	52.0552	0.772575	17.4738	34.5814	Hungary
1210	48	2015	52.1574	0.774047	17.4474	34.7101	Hungary
1211	48	2016	51.4573	0.77615	17.3278	34.1295	Hungary
1212	48	2017	46.3147	0.779116	17.4293	28.8855	Hungary
1213	48	2018	44.7367	0.782084	17.3217	27.415	Hungary
1214	48	2019	45.1196	0.78491	17.135	27.9846	Hungary
1215	48	2020	42.5524	0.78762	17.0319	25.5205	Hungary
1216	48	2021	42.7294	0.790755	16.9988	25.7306	Hungary
1217	49	1990	145.386	0.609026	19.9217	125.464	North Macedonia
1218	49	1991	142.427	0.611337	19.8876	122.539	North Macedonia
1219	49	1992	142.501	0.612709	19.8867	122.615	North Macedonia
1220	49	1993	139.779	0.613195	19.9177	119.861	North Macedonia
1221	49	1994	137.981	0.614363	19.9496	118.031	North Macedonia
1222	49	1995	140.798	0.616995	20.0003	120.798	North Macedonia
1223	49	1996	147.949	0.620944	19.8895	128.059	North Macedonia
1224	49	1997	155.209	0.626224	19.7029	135.506	North Macedonia
1225	49	1998	157.861	0.632059	19.7233	138.138	North Macedonia
1226	49	1999	144.882	0.636687	19.6515	125.231	North Macedonia
1227	49	2000	132.735	0.641651	19.307	113.428	North Macedonia
1228	49	2001	123.113	0.64805	18.0838	105.03	North Macedonia
1229	49	2002	116.132	0.655399	17.3677	98.7641	North Macedonia
1230	49	2003	113.147	0.663409	17.3865	95.7603	North Macedonia
1231	49	2004	109.994	0.671238	17.3889	92.6053	North Macedonia
1232	49	2005	107.08	0.678047	17.6558	89.4241	North Macedonia
1233	49	2006	108.045	0.684044	17.2535	90.7916	North Macedonia
1234	49	2007	107.857	0.689729	17.4983	90.3591	North Macedonia
1235	49	2008	98.8415	0.695377	17.6124	81.229	North Macedonia
1236	49	2009	94.6404	0.700453	17.5231	77.1172	North Macedonia
1237	49	2010	92.4159	0.705589	17.1981	75.2177	North Macedonia
1238	49	2011	87.4248	0.710593	17.4748	69.95	North Macedonia
1239	49	2012	88.8857	0.715173	17.5794	71.3063	North Macedonia
1240	49	2013	82.2718	0.719671	17.6048	64.6671	North Macedonia
1241	49	2014	79.6836	0.72409	17.4436	62.24	North Macedonia
1242	49	2015	79.0882	0.728604	17.3324	61.7558	North Macedonia
1243	49	2016	75.9914	0.733174	17.2996	58.6918	North Macedonia
1244	49	2017	72.1484	0.73734	17.3539	54.7946	North Macedonia
1245	49	2018	68.6627	0.741334	17.4601	51.2026	North Macedonia
1246	49	2019	65.3897	0.745194	17.5569	47.8328	North Macedonia
1247	49	2020	58.9002	0.74785	17.4157	41.4845	North Macedonia
1248	49	2021	59.6363	0.75063	17.39	42.2462	North Macedonia
1249	50	1990	63.9338	0.674226	17.3376	46.5962	Montenegro
1250	50	1991	60.0726	0.674306	17.6085	42.4641	Montenegro
1251	50	1992	60.6306	0.672665	17.3376	43.293	Montenegro
1252	50	1993	62.1499	0.668666	17.4767	44.6732	Montenegro
1253	50	1994	64.4207	0.665012	17.427	46.9936	Montenegro
1254	50	1995	66.3547	0.662765	17.3416	49.0131	Montenegro
1255	50	1996	69.736	0.663415	17.1714	52.5646	Montenegro
1256	50	1997	72.4971	0.665542	17.5074	54.9897	Montenegro
1257	50	1998	75.3557	0.669025	17.3482	58.0075	Montenegro
1258	50	1999	81.5242	0.672096	17.3505	64.1737	Montenegro
1259	50	2000	81.5509	0.677307	17.2927	64.2582	Montenegro
1260	50	2001	80.3828	0.683433	17.2513	63.1316	Montenegro
1261	50	2002	78.9586	0.689939	17.467	61.4915	Montenegro
1262	50	2003	75.548	0.696518	17.3379	58.2101	Montenegro
1263	50	2004	71.7923	0.702998	17.535	54.2574	Montenegro
1264	50	2005	68.404	0.709065	17.6214	50.7826	Montenegro
1265	50	2006	64.1766	0.715459	17.1919	46.9847	Montenegro
1266	50	2007	60.6175	0.722504	17.3633	43.2542	Montenegro
1267	50	2008	60.4073	0.729982	17.3786	43.0287	Montenegro
1268	50	2009	59.3665	0.736539	17.4193	41.9472	Montenegro
1269	50	2010	55.4065	0.743348	17.4321	37.9744	Montenegro
1270	50	2011	52.7265	0.75008	17.5865	35.1399	Montenegro
1271	50	2012	52.032	0.755578	17.5008	34.5312	Montenegro
1272	50	2013	52.5942	0.760887	17.4651	35.1291	Montenegro
1273	50	2014	51.6095	0.765777	17.1424	34.4671	Montenegro
1274	50	2015	49.0876	0.770561	17.1103	31.9773	Montenegro
1275	50	2016	48.7114	0.775201	17.302	31.4095	Montenegro
1276	50	2017	49.0239	0.779765	17.1871	31.8367	Montenegro
1277	50	2018	47.4274	0.784409	17.4415	29.9859	Montenegro
1278	50	2019	45.568	0.789027	17.0839	28.4842	Montenegro
1279	50	2020	43.1586	0.792554	17.0764	26.0822	Montenegro
1280	50	2021	36.9425	0.795801	16.9336	20.0089	Montenegro
1281	51	1990	108.886	0.627228	19.8576	89.0285	Poland
1282	51	1991	116.164	0.632671	19.7137	96.4498	Poland
1283	51	1992	109.544	0.640662	19.2846	90.2594	Poland
1284	51	1993	105.623	0.64895	18.2237	87.3995	Poland
1285	51	1994	106.834	0.658011	17.3785	89.4555	Poland
1286	51	1995	102.657	0.666679	17.3369	85.3196	Poland
1287	51	1996	102.22	0.674379	17.4945	84.7259	Poland
1288	51	1997	101.14	0.682588	17.4713	83.6683	Poland
1289	51	1998	101.48	0.690806	17.2937	84.186	Poland
1290	51	1999	101.481	0.698536	17.5301	83.9508	Poland
1291	51	2000	94.3269	0.706662	17.3872	76.9397	Poland
1292	51	2001	89.5753	0.714831	17.4604	72.1149	Poland
1293	51	2002	83.6019	0.722009	17.4513	66.1506	Poland
1294	51	2003	83.8932	0.728155	17.362	66.5312	Poland
1295	51	2004	85.2513	0.733673	17.4819	67.7694	Poland
1296	51	2005	83.3597	0.738429	17.4127	65.947	Poland
1297	51	2006	82.3506	0.742364	17.3992	64.9515	Poland
1298	51	2007	81.745	0.746009	17.4802	64.2648	Poland
1299	51	2008	72.8894	0.750521	17.3697	55.5197	Poland
1300	51	2009	68.7667	0.756427	17.3809	51.3857	Poland
1301	51	2010	65.9906	0.763185	17.3838	48.6069	Poland
1302	51	2011	61.052	0.769407	17.41	43.6421	Poland
1303	51	2012	64.0932	0.774681	17.4172	46.676	Poland
1304	51	2013	59.5891	0.779434	17.2098	42.3793	Poland
1305	51	2014	56.878	0.783682	17.2286	39.6494	Poland
1306	51	2015	56.2224	0.787445	17.2321	38.9903	Poland
1307	51	2016	59.0193	0.790651	16.9533	42.0659	Poland
1308	51	2017	54.7959	0.79453	16.8955	37.9004	Poland
1309	51	2018	52.0193	0.799479	16.8278	35.1915	Poland
1310	51	2019	51.1181	0.804791	16.7403	34.3778	Poland
1311	51	2020	46.4218	0.808795	16.6855	29.7363	Poland
1312	51	2021	47.2942	0.812043	16.6815	30.6128	Poland
1313	52	1990	104.211	0.619299	19.9851	84.2257	Romania
1314	52	1991	105.574	0.626796	19.8365	85.7378	Romania
1315	52	1992	105.995	0.630475	19.8239	86.1708	Romania
1316	52	1993	105.419	0.633801	19.7548	85.664	Romania
1317	52	1994	103.467	0.638372	19.3339	84.1331	Romania
1318	52	1995	105.596	0.643719	18.7472	86.8487	Romania
1319	52	1996	107.221	0.648104	18.0362	89.1848	Romania
1320	52	1997	100.73	0.651226	17.4383	83.2918	Romania
1321	52	1998	93.5253	0.654928	17.304	76.2213	Romania
1322	52	1999	89.9209	0.659545	17.4512	72.4697	Romania
1323	52	2000	89.1769	0.665294	17.3087	71.8682	Romania
1324	52	2001	87.5678	0.67202	17.6417	69.926	Romania
1325	52	2002	86.5904	0.678297	17.3998	69.1906	Romania
1326	52	2003	87.5126	0.684075	17.5116	70.001	Romania
1327	52	2004	82.1861	0.690417	17.3813	64.8048	Romania
1328	52	2005	80.3056	0.694999	17.4417	62.8639	Romania
1329	52	2006	79.7566	0.699491	17.6595	62.0972	Romania
1330	52	2007	79.5897	0.704524	17.5149	62.0748	Romania
1331	52	2008	74.5772	0.710757	17.6584	56.9188	Romania
1332	52	2009	75.186	0.717445	17.6232	57.5628	Romania
1333	52	2010	70.303	0.723891	17.4263	52.8767	Romania
1334	52	2011	68.7446	0.729018	17.363	51.3816	Romania
1335	52	2012	63.563	0.733892	17.3186	46.2444	Romania
1336	52	2013	65.0887	0.73788	17.4846	47.6041	Romania
1337	52	2014	70.0647	0.740395	17.7708	52.2939	Romania
1338	52	2015	66.468	0.743474	17.3321	49.1358	Romania
1339	52	2016	64.405	0.747059	17.4377	46.9673	Romania
1340	52	2017	61.3387	0.751117	17.1917	44.1469	Romania
1341	52	2018	56.4397	0.755533	17.5188	38.9209	Romania
1342	52	2019	54.3603	0.760284	17.3413	37.0189	Romania
1343	52	2020	51.0511	0.764276	17.4086	33.6425	Romania
1344	52	2021	51.1946	0.768454	17.408	33.7866	Romania
1345	53	1990	94.2715	0.630511	19.8316	74.44	Serbia
1346	53	1991	93.8028	0.638017	19.2977	74.5051	Serbia
1347	53	1992	93.7985	0.641972	19.2527	74.5458	Serbia
1348	53	1993	96.0101	0.642096	19.3795	76.6306	Serbia
1349	53	1994	98.379	0.642223	19.1386	79.2404	Serbia
1350	53	1995	103.374	0.64274	19.3655	84.0089	Serbia
1351	53	1996	107.073	0.644846	18.5513	88.5214	Serbia
1352	53	1997	110.437	0.647162	18.7301	91.7071	Serbia
1353	53	1998	91.1032	0.650246	18.1366	72.9666	Serbia
1354	53	1999	91.5003	0.655534	17.4476	74.0527	Serbia
1355	53	2000	88.3389	0.660753	17.3596	70.9793	Serbia
1356	53	2001	84.6605	0.665407	17.4415	67.2189	Serbia
1357	53	2002	77.6824	0.671511	17.5277	60.1547	Serbia
1358	53	2003	75.9185	0.678335	17.2537	58.6649	Serbia
1359	53	2004	70.8493	0.68682	17.4299	53.4194	Serbia
1360	53	2005	71.0508	0.696098	17.4427	53.6082	Serbia
1361	53	2006	66.6216	0.704945	17.4614	49.1601	Serbia
1362	53	2007	61.3596	0.713242	17.3601	43.9995	Serbia
1363	53	2008	60.5018	0.721505	17.557	42.9448	Serbia
1364	53	2009	58.2641	0.729966	17.3675	40.8966	Serbia
1365	53	2010	54.4938	0.740091	17.2761	37.2177	Serbia
1366	53	2011	51.8019	0.750073	17.2746	34.5273	Serbia
1367	53	2012	50.8369	0.757105	17.2184	33.6186	Serbia
1368	53	2013	48.0224	0.762171	17.3135	30.7089	Serbia
1369	53	2014	48.1427	0.766043	17.0989	31.0437	Serbia
1370	53	2015	48.2563	0.769842	17.1192	31.1371	Serbia
1371	53	2016	46.7101	0.773654	17.3495	29.3606	Serbia
1372	53	2017	45.9783	0.77746	17.612	28.3663	Serbia
1373	53	2018	43.6111	0.781495	17.2317	26.3794	Serbia
1374	53	2019	42.3263	0.785768	17.1769	25.1494	Serbia
1375	53	2020	36.7892	0.789183	17.114	19.6752	Serbia
1376	53	2021	37.0713	0.792416	16.8767	20.1946	Serbia
1377	54	1990	113.75	0.653854	17.6765	96.0736	Slovakia
1378	54	1991	111.622	0.658731	17.4311	94.1908	Slovakia
1379	54	1992	101.053	0.66583	17.2212	83.8322	Slovakia
1380	54	1993	96.5886	0.675968	17.4475	79.141	Slovakia
1381	54	1994	89.7732	0.688136	17.6032	72.17	Slovakia
1382	54	1995	87.1732	0.697477	17.2936	69.8797	Slovakia
1383	54	1996	81.8567	0.704405	17.4829	64.3738	Slovakia
1384	54	1997	88.7639	0.711513	17.5895	71.1744	Slovakia
1385	54	1998	84.3091	0.719059	17.2437	67.0654	Slovakia
1386	54	1999	82.0309	0.726144	17.4223	64.6087	Slovakia
1387	54	2000	74.8679	0.734046	17.3247	57.5432	Slovakia
1388	54	2001	76.9666	0.741393	17.2918	59.6748	Slovakia
1389	54	2002	72.4962	0.746791	17.2651	55.2311	Slovakia
1390	54	2003	72.5718	0.751167	17.4441	55.1277	Slovakia
1391	54	2004	73.106	0.755837	17.1876	55.9184	Slovakia
1392	54	2005	72.1812	0.761724	17.2568	54.9244	Slovakia
1393	54	2006	69.3944	0.767673	17.1966	52.1978	Slovakia
1394	54	2007	72.2752	0.772914	17.4106	54.8646	Slovakia
1395	54	2008	65.4208	0.777197	17.3852	48.0356	Slovakia
1396	54	2009	65.896	0.781052	17.2545	48.6414	Slovakia
1397	54	2010	59.5137	0.786254	17.0238	42.4899	Slovakia
1398	54	2011	59.3382	0.791465	16.9332	42.405	Slovakia
1399	54	2012	56.8802	0.795456	16.8542	40.026	Slovakia
1400	54	2013	56.8467	0.797904	16.8245	40.0222	Slovakia
1401	54	2014	54.1696	0.799619	16.9302	37.2394	Slovakia
1402	54	2015	55.0524	0.800394	16.9559	38.0965	Slovakia
1403	54	2016	53.8385	0.800878	16.9381	36.9004	Slovakia
1404	54	2017	54.1918	0.802277	16.7255	37.4662	Slovakia
1405	54	2018	52.3256	0.804357	16.738	35.5877	Slovakia
1406	54	2019	52.0443	0.806448	16.6842	35.3602	Slovakia
1407	54	2020	47.5815	0.808306	16.6948	30.8867	Slovakia
1408	54	2021	45.9747	0.810611	16.6854	29.2893	Slovakia
1409	55	1990	115.222	0.727464	17.3132	97.9086	Slovenia
1410	55	1991	118.971	0.732667	17.5958	101.375	Slovenia
1411	55	1992	119.133	0.737392	17.4309	101.702	Slovenia
1412	55	1993	121.085	0.741774	17.295	103.79	Slovenia
1413	55	1994	113.589	0.746235	17.4527	96.1364	Slovenia
1414	55	1995	103.668	0.750995	17.4276	86.2404	Slovenia
1415	55	1996	105.535	0.756349	17.5912	87.944	Slovenia
1416	55	1997	95.4051	0.762275	17.559	77.8461	Slovenia
1417	55	1998	99.0648	0.767729	17.7214	81.3433	Slovenia
1418	55	1999	97.6716	0.773236	17.6676	80.0041	Slovenia
1419	55	2000	85.4562	0.779578	17.387	68.0692	Slovenia
1420	55	2001	83.3016	0.786241	17.1888	66.1128	Slovenia
1421	55	2002	76.8453	0.791806	16.9966	59.8487	Slovenia
1422	55	2003	75.9676	0.796372	16.8338	59.1338	Slovenia
1423	55	2004	77.5797	0.800962	16.8699	60.7098	Slovenia
1424	55	2005	68.5931	0.805601	16.6956	51.8976	Slovenia
1425	55	2006	56.9891	0.809709	16.713	40.2761	Slovenia
1426	55	2007	56.6972	0.813006	16.6198	40.0774	Slovenia
1427	55	2008	52.0892	0.816347	16.5177	35.5716	Slovenia
1428	55	2009	52.5611	0.818879	16.5431	36.018	Slovenia
1429	55	2010	50.8744	0.821178	16.2445	34.6298	Slovenia
1430	55	2011	50.9313	0.823024	16.2677	34.6636	Slovenia
1431	55	2012	51.0243	0.824337	16.1901	34.8342	Slovenia
1432	55	2013	45.3118	0.825826	16.0548	29.257	Slovenia
1433	55	2014	38.2235	0.827799	16.2762	21.9473	Slovenia
1434	55	2015	34.1645	0.829837	15.9856	18.1788	Slovenia
1435	55	2016	29.849	0.831368	16.114	13.7349	Slovenia
1436	55	2017	31.1462	0.833038	15.8646	15.2816	Slovenia
1437	55	2018	29.4216	0.835472	15.7032	13.7184	Slovenia
1438	55	2019	25.1039	0.838267	15.7449	9.35899	Slovenia
1439	55	2020	22.9272	0.840374	15.4554	7.47175	Slovenia
1440	55	2021	21.1742	0.842431	15.6604	5.51382	Slovenia
1441	57	1990	264.221	0.622447	19.928	244.293	Belarus
1442	57	1991	263.591	0.627038	19.7903	243.801	Belarus
1443	57	1992	258.911	0.632892	19.7278	239.183	Belarus
1444	57	1993	254.237	0.639394	19.2951	234.942	Belarus
1445	57	1994	249.137	0.644653	18.6628	230.475	Belarus
1446	57	1995	240.602	0.64896	17.9722	222.63	Belarus
1447	57	1996	232.416	0.652855	17.6518	214.764	Belarus
1448	57	1997	238.16	0.655627	17.4429	220.717	Belarus
1449	57	1998	240.312	0.657246	17.215	223.097	Belarus
1450	57	1999	243.137	0.660171	17.5724	225.565	Belarus
1451	57	2000	212.272	0.664706	17.3133	194.959	Belarus
1452	57	2001	212.749	0.671333	17.4613	195.287	Belarus
1453	57	2002	209.1	0.678122	17.5023	191.597	Belarus
1454	57	2003	184.245	0.684869	17.4268	166.818	Belarus
1455	57	2004	179.179	0.692502	17.6591	161.52	Belarus
1456	57	2005	174.498	0.698985	17.3571	157.141	Belarus
1457	57	2006	170.216	0.705119	17.6271	152.589	Belarus
1458	57	2007	161.817	0.711497	17.4503	144.366	Belarus
1459	57	2008	162.244	0.719121	17.4741	144.77	Belarus
1460	57	2009	156.529	0.727293	17.4269	139.102	Belarus
1461	57	2010	143.518	0.734955	17.4101	126.108	Belarus
1462	57	2011	144.136	0.739504	17.4486	126.687	Belarus
1463	57	2012	127.4	0.743469	17.435	109.965	Belarus
1464	57	2013	131.999	0.748529	17.4221	114.577	Belarus
1465	57	2014	118.408	0.753511	17.4537	100.954	Belarus
1466	57	2015	106.272	0.758206	17.4208	88.851	Belarus
1467	57	2016	108.822	0.764328	17.2812	91.5409	Belarus
1468	57	2017	104.004	0.771131	17.31	86.6944	Belarus
1469	57	2018	105.39	0.776569	17.4187	87.9711	Belarus
1470	57	2019	109.149	0.780508	17.2131	91.9355	Belarus
1471	57	2020	108.975	0.782382	17.3866	91.5887	Belarus
1472	57	2021	109.445	0.784485	17.3084	92.137	Belarus
1473	58	1990	199.069	0.674968	17.4617	181.607	Estonia
1474	58	1991	202.672	0.685223	17.5803	185.092	Estonia
1475	58	1992	187.953	0.695587	17.3705	170.582	Estonia
1476	58	1993	201.736	0.703693	17.2397	184.497	Estonia
1477	58	1994	214.858	0.708456	17.7216	197.136	Estonia
1478	58	1995	193.659	0.713173	17.567	176.092	Estonia
1479	58	1996	173.049	0.718813	17.307	155.742	Estonia
1480	58	1997	152.58	0.724652	17.5152	135.065	Estonia
1481	58	1998	160.261	0.729027	17.2827	142.978	Estonia
1482	58	1999	159.637	0.733251	17.2579	142.379	Estonia
1483	58	2000	157.473	0.739713	17.5328	139.94	Estonia
1484	58	2001	143.523	0.746602	17.5396	125.984	Estonia
1485	58	2002	133.053	0.75263	17.4612	115.592	Estonia
1486	58	2003	125.913	0.757816	17.2408	108.673	Estonia
1487	58	2004	121.09	0.763224	17.2995	103.791	Estonia
1488	58	2005	116.284	0.769112	17.4995	98.7848	Estonia
1489	58	2006	110.347	0.774452	17.2174	93.1295	Estonia
1490	58	2007	99.2243	0.781074	17.3493	81.875	Estonia
1491	58	2008	89.7431	0.788599	17.1164	72.6266	Estonia
1492	58	2009	87.858	0.794728	16.9495	70.9085	Estonia
1493	58	2010	78.3774	0.80083	16.8945	61.4829	Estonia
1494	58	2011	76.553	0.806633	16.752	59.801	Estonia
1495	58	2012	71.4717	0.811109	16.6724	54.7993	Estonia
1496	58	2013	67.2091	0.814887	16.6894	50.5196	Estonia
1497	58	2014	62.1866	0.818771	16.4899	45.6967	Estonia
1498	58	2015	57.9627	0.823221	16.2467	41.716	Estonia
1499	58	2016	61.1921	0.827364	16.1922	44.9999	Estonia
1500	58	2017	58.5954	0.830975	16.0208	42.5746	Estonia
1501	58	2018	59.5371	0.834566	15.5778	43.9594	Estonia
1502	58	2019	60.2346	0.838574	15.9528	44.2819	Estonia
1503	58	2020	52.5053	0.841817	15.8727	36.6326	Estonia
1504	58	2021	56.159	0.844918	15.5116	40.6474	Estonia
1505	59	1990	216.19	0.680194	17.2379	198.952	Latvia
1506	59	1991	202.12	0.688117	17.4208	184.699	Latvia
1507	59	1992	188.131	0.696157	17.4345	170.696	Latvia
1508	59	1993	206.495	0.70525	17.5076	188.988	Latvia
1509	59	1994	210.119	0.712531	17.2482	192.871	Latvia
1510	59	1995	207.622	0.717639	17.2961	190.326	Latvia
1511	59	1996	160.625	0.72114	17.427	143.198	Latvia
1512	59	1997	160.664	0.723747	17.4526	143.211	Latvia
1513	59	1998	160.653	0.725427	17.6106	143.042	Latvia
1514	59	1999	148.353	0.72722	17.4851	130.868	Latvia
1515	59	2000	138.724	0.730951	17.278	121.446	Latvia
1516	59	2001	137.94	0.736294	17.497	120.443	Latvia
1517	59	2002	126.5	0.74187	17.5519	108.948	Latvia
1518	59	2003	117.94	0.748168	17.4559	100.484	Latvia
1519	59	2004	116.396	0.755263	17.3119	99.0845	Latvia
1520	59	2005	122.081	0.761929	17.4954	104.586	Latvia
1521	59	2006	136.545	0.76846	17.4965	119.048	Latvia
1522	59	2007	117.179	0.776482	17.3269	99.8521	Latvia
1523	59	2008	111.455	0.786325	17.0856	94.3696	Latvia
1524	59	2009	114.733	0.794504	16.9327	97.8003	Latvia
1525	59	2010	110.572	0.798172	16.9513	93.6207	Latvia
1526	59	2011	95.2444	0.799081	16.8201	78.4244	Latvia
1527	59	2012	87.3776	0.801026	16.9306	70.447	Latvia
1528	59	2013	92.5884	0.80266	16.7651	75.8233	Latvia
1529	59	2014	88.266	0.803721	16.8072	71.4588	Latvia
1530	59	2015	82.3169	0.806986	16.69	65.6269	Latvia
1531	59	2016	77.4795	0.811464	16.6787	60.8008	Latvia
1532	59	2017	71.6034	0.816923	16.5444	55.0591	Latvia
1533	59	2018	67.2921	0.82142	16.2773	51.0149	Latvia
1534	59	2019	64.9541	0.824782	16.2049	48.7492	Latvia
1535	59	2020	61.9573	0.8279	16.0316	45.9257	Latvia
1536	59	2021	62.4004	0.830664	16.0438	46.3566	Latvia
1537	60	1990	204.454	0.668504	17.5099	186.944	Lithuania
1538	60	1991	201.797	0.673234	17.3468	184.45	Lithuania
1539	60	1992	183.336	0.680993	17.6519	165.684	Lithuania
1540	60	1993	185.8	0.687481	17.3375	168.463	Lithuania
1541	60	1994	179.453	0.691152	17.4905	161.963	Lithuania
1542	60	1995	174.334	0.694734	17.491	156.842	Lithuania
1543	60	1996	165.391	0.698591	17.4187	147.972	Lithuania
1544	60	1997	149.576	0.702841	17.4802	132.096	Lithuania
1545	60	1998	147.857	0.707468	17.4739	130.384	Lithuania
1546	60	1999	134.573	0.712834	17.2044	117.369	Lithuania
1547	60	2000	134.566	0.719897	17.4776	117.089	Lithuania
1548	60	2001	135.22	0.727134	17.5034	117.717	Lithuania
1549	60	2002	125.647	0.733793	17.3004	108.346	Lithuania
1550	60	2003	129.932	0.74123	17.4693	112.463	Lithuania
1551	60	2004	117.611	0.74895	17.5562	100.054	Lithuania
1552	60	2005	116.797	0.756352	17.276	99.5206	Lithuania
1553	60	2006	112.871	0.763059	17.2389	95.6319	Lithuania
1554	60	2007	129.841	0.77023	17.4823	112.359	Lithuania
1555	60	2008	135.427	0.778274	17.2882	118.139	Lithuania
1556	60	2009	116.054	0.78569	17.2105	98.8438	Lithuania
1557	60	2010	110.723	0.793365	16.9621	93.7609	Lithuania
1558	60	2011	117.36	0.800925	16.8372	100.522	Lithuania
1559	60	2012	102.344	0.807827	16.7131	85.6311	Lithuania
1560	60	2013	93.1944	0.81322	16.623	76.5714	Lithuania
1561	60	2014	93.3452	0.817886	16.4941	76.851	Lithuania
1562	60	2015	94.6448	0.823113	16.1669	78.4779	Lithuania
1563	60	2016	81.0057	0.829304	15.8784	65.1273	Lithuania
1564	60	2017	79.8496	0.835872	15.5578	64.2918	Lithuania
1565	60	2018	81.6986	0.841919	15.4854	66.2132	Lithuania
1566	60	2019	80.3711	0.847906	15.0641	65.307	Lithuania
1567	60	2020	75.0488	0.852752	15.4903	59.5584	Lithuania
1568	60	2021	80.2201	0.856484	15.0048	65.2153	Lithuania
1569	61	1990	178.975	0.604252	20.0746	158.9	Republic of Moldova
1570	61	1991	185.984	0.607271	19.9119	166.072	Republic of Moldova
1571	61	1992	162.101	0.609665	19.9108	142.191	Republic of Moldova
1572	61	1993	141.762	0.614153	19.7977	121.964	Republic of Moldova
1573	61	1994	169.362	0.617604	19.9329	149.429	Republic of Moldova
1574	61	1995	156.074	0.620951	19.9457	136.128	Republic of Moldova
1575	61	1996	145.437	0.623114	19.8806	125.557	Republic of Moldova
1576	61	1997	132.739	0.62437	19.8565	112.883	Republic of Moldova
1577	61	1998	122.614	0.624117	19.8721	102.742	Republic of Moldova
1578	61	1999	106.848	0.622835	19.8859	86.9618	Republic of Moldova
1579	61	2000	119.089	0.622005	19.9353	99.1538	Republic of Moldova
1580	61	2001	118.378	0.622936	19.886	98.4925	Republic of Moldova
1581	61	2002	116.882	0.625875	19.8143	97.0677	Republic of Moldova
1582	61	2003	108.095	0.629985	19.8529	88.2418	Republic of Moldova
1583	61	2004	112.16	0.635395	19.6814	92.4788	Republic of Moldova
1584	61	2005	122.9	0.641531	19.3291	103.571	Republic of Moldova
1585	61	2006	110.255	0.647996	18.3458	91.9097	Republic of Moldova
1586	61	2007	111.784	0.654216	17.3077	94.4764	Republic of Moldova
1587	61	2008	102.024	0.661047	17.4236	84.6007	Republic of Moldova
1588	61	2009	94.9725	0.666284	17.5572	77.4153	Republic of Moldova
1589	61	2010	100.038	0.67199	17.4973	82.5406	Republic of Moldova
1590	61	2011	89.526	0.678004	17.6604	71.8656	Republic of Moldova
1591	61	2012	89.7613	0.68298	17.288	72.4733	Republic of Moldova
1592	61	2013	80.1963	0.688519	17.2666	62.9297	Republic of Moldova
1593	61	2014	84.2516	0.694105	17.2669	66.9847	Republic of Moldova
1594	61	2015	68.1121	0.699355	17.211	50.9011	Republic of Moldova
1595	61	2016	62.4695	0.705145	17.3562	45.1133	Republic of Moldova
1596	61	2017	60.1119	0.711207	17.3823	42.7296	Republic of Moldova
1597	61	2018	55.2837	0.717244	17.5491	37.7346	Republic of Moldova
1598	61	2019	53.2127	0.723012	17.1802	36.0326	Republic of Moldova
1599	61	2020	53.0891	0.727711	17.5211	35.5681	Republic of Moldova
1600	61	2021	52.627	0.732215	17.4339	35.1931	Republic of Moldova
1601	62	1990	261.755	0.671601	17.3483	244.407	Russian Federation
1602	62	1991	249.513	0.680099	17.5293	231.984	Russian Federation
1603	62	1992	242.284	0.688068	17.4509	224.833	Russian Federation
1604	62	1993	253.584	0.692036	17.4038	236.18	Russian Federation
1605	62	1994	258.953	0.694145	17.3851	241.568	Russian Federation
1606	62	1995	241.63	0.697854	17.5612	224.069	Russian Federation
1607	62	1996	225.435	0.701468	17.5189	207.916	Russian Federation
1608	62	1997	208.893	0.703753	17.405	191.489	Russian Federation
1609	62	1998	198.863	0.705199	17.4808	181.382	Russian Federation
1610	62	1999	203.339	0.706864	17.2636	186.075	Russian Federation
1611	62	2000	197.009	0.708644	17.6399	179.369	Russian Federation
1612	62	2001	194.144	0.71057	17.5584	176.585	Russian Federation
1613	62	2002	186.034	0.713461	17.4647	168.569	Russian Federation
1614	62	2003	182.853	0.718875	17.4671	165.386	Russian Federation
1615	62	2004	177.394	0.726305	17.3665	160.027	Russian Federation
1616	62	2005	178.209	0.733593	17.4214	160.787	Russian Federation
1617	62	2006	165.043	0.740065	17.2825	147.761	Russian Federation
1618	62	2007	162.835	0.746192	17.3705	145.465	Russian Federation
1619	62	2008	162.465	0.752623	17.2786	145.186	Russian Federation
1620	62	2009	153.215	0.75796	17.2905	135.924	Russian Federation
1621	62	2010	149.951	0.76332	17.3634	132.588	Russian Federation
1622	62	2011	137.115	0.767634	17.2044	119.911	Russian Federation
1623	62	2012	128.609	0.77192	17.1782	111.43	Russian Federation
1624	62	2013	124.53	0.776527	17.2836	107.247	Russian Federation
1625	62	2014	122.199	0.780618	17.4417	104.757	Russian Federation
1626	62	2015	121.413	0.784914	17.1626	104.25	Russian Federation
1627	62	2016	115.21	0.79033	17.1929	98.017	Russian Federation
1628	62	2017	103.842	0.795669	16.9161	86.9254	Russian Federation
1629	62	2018	102.866	0.800108	16.859	86.0073	Russian Federation
1630	62	2019	100.796	0.803658	16.748	84.0478	Russian Federation
1631	62	2020	97.7369	0.806011	16.6545	81.0824	Russian Federation
1632	62	2021	96.7078	0.808536	16.7197	79.9881	Russian Federation
1633	63	1990	249.383	0.647461	18.747	230.636	Ukraine
1634	63	1991	247.855	0.65195	17.2236	230.631	Ukraine
1635	63	1992	242.115	0.6576	17.5817	224.533	Ukraine
1636	63	1993	244.484	0.662867	17.2487	227.236	Ukraine
1637	63	1994	242.124	0.665506	17.647	224.477	Ukraine
1638	63	1995	242.067	0.66695	17.4779	224.589	Ukraine
1639	63	1996	234.825	0.668105	17.5492	217.276	Ukraine
1640	63	1997	217.736	0.669208	17.1975	200.539	Ukraine
1641	63	1998	208.675	0.670322	17.4633	191.212	Ukraine
1642	63	1999	210.769	0.670643	17.7808	192.988	Ukraine
1643	63	2000	206.173	0.671095	17.6594	188.513	Ukraine
1644	63	2001	196.286	0.672468	17.4145	178.871	Ukraine
1645	63	2002	197.41	0.674543	17.3835	180.026	Ukraine
1646	63	2003	197.029	0.678615	17.3956	179.634	Ukraine
1647	63	2004	190.467	0.685381	17.6101	172.857	Ukraine
1648	63	2005	162.496	0.692023	17.7299	144.766	Ukraine
1649	63	2006	148.282	0.698093	17.4359	130.847	Ukraine
1650	63	2007	150.556	0.704202	17.4421	133.114	Ukraine
1651	63	2008	150.66	0.71098	17.6141	133.046	Ukraine
1652	63	2009	133.631	0.716185	17.0954	116.535	Ukraine
1653	63	2010	124.084	0.72102	17.4659	106.618	Ukraine
1654	63	2011	115.316	0.724892	17.3443	97.9714	Ukraine
1655	63	2012	115.634	0.728817	17.3553	98.279	Ukraine
1656	63	2013	116.884	0.734034	17.3075	99.5765	Ukraine
1657	63	2014	116.227	0.739884	17.283	98.944	Ukraine
1658	63	2015	106.046	0.743791	17.4085	88.6377	Ukraine
1659	63	2016	101.349	0.746858	17.3948	83.9547	Ukraine
1660	63	2017	99.0189	0.750593	17.303	81.7158	Ukraine
1661	63	2018	99.1699	0.754452	17.4661	81.7038	Ukraine
1662	63	2019	98.2351	0.75798	17.4141	80.821	Ukraine
1663	63	2020	91.3613	0.75993	17.3833	73.978	Ukraine
1664	63	2021	91.2293	0.760774	17.3771	73.8522	Ukraine
1665	66	1990	290.757	0.666082	17.628	273.129	Brunei Darussalam
1666	66	1991	273.851	0.671234	17.2479	256.603	Brunei Darussalam
1667	66	1992	255.494	0.676703	17.4209	238.073	Brunei Darussalam
1668	66	1993	237.767	0.682175	17.5709	220.196	Brunei Darussalam
1669	66	1994	221.8	0.687394	17.7017	204.098	Brunei Darussalam
1670	66	1995	206.568	0.692471	17.3532	189.215	Brunei Darussalam
1671	66	1996	194.354	0.697602	17.584	176.77	Brunei Darussalam
1672	66	1997	174.332	0.702944	17.2554	157.077	Brunei Darussalam
1673	66	1998	164.316	0.70863	17.3553	146.961	Brunei Darussalam
1674	66	1999	156.687	0.714851	17.6068	139.08	Brunei Darussalam
1675	66	2000	144.54	0.721552	17.4645	127.076	Brunei Darussalam
1676	66	2001	137.979	0.728535	17.3371	120.642	Brunei Darussalam
1677	66	2002	135.974	0.735344	17.5334	118.44	Brunei Darussalam
1678	66	2003	136.149	0.741578	17.4065	118.743	Brunei Darussalam
1679	66	2004	133.201	0.747312	17.4537	115.747	Brunei Darussalam
1680	66	2005	123.354	0.752482	17.4428	105.911	Brunei Darussalam
1681	66	2006	119.958	0.757319	17.6352	102.322	Brunei Darussalam
1682	66	2007	117.866	0.761643	17.726	100.14	Brunei Darussalam
1683	66	2008	114.615	0.765714	17.4044	97.2104	Brunei Darussalam
1684	66	2009	112.86	0.769602	17.4962	95.3634	Brunei Darussalam
1685	66	2010	111.073	0.773219	17.3731	93.7003	Brunei Darussalam
1686	66	2011	109.62	0.776632	17.1742	92.4454	Brunei Darussalam
1687	66	2012	111.515	0.780217	17.2859	94.2292	Brunei Darussalam
1688	66	2013	111.039	0.784017	17.2313	93.8074	Brunei Darussalam
1689	66	2014	114.67	0.787733	17.1565	97.5133	Brunei Darussalam
1690	66	2015	115.894	0.791368	17.0634	98.8305	Brunei Darussalam
1691	66	2016	113.344	0.794981	16.9471	96.3972	Brunei Darussalam
1692	66	2017	116.611	0.79831	16.9339	99.6774	Brunei Darussalam
1693	66	2018	122.018	0.801437	16.7392	105.279	Brunei Darussalam
1694	66	2019	123.503	0.804499	16.7757	106.727	Brunei Darussalam
1695	66	2020	109.672	0.807424	16.7581	92.9136	Brunei Darussalam
1696	66	2021	106.743	0.810234	16.7095	90.0335	Brunei Darussalam
1697	67	1990	301.695	0.790254	17.0616	284.633	Japan
1698	67	1991	295.791	0.794616	16.8689	278.922	Japan
1699	67	1992	285.102	0.799156	16.8563	268.246	Japan
1700	67	1993	266.863	0.802973	16.7904	250.073	Japan
1701	67	1994	249.706	0.806689	16.674	233.032	Japan
1702	67	1995	240.218	0.810511	16.6875	223.53	Japan
1703	67	1996	234.221	0.813871	16.6636	217.558	Japan
1704	67	1997	221.543	0.816676	16.5938	204.949	Japan
1705	67	1998	212.403	0.819016	16.4594	195.943	Japan
1706	67	1999	201.495	0.821067	16.364	185.131	Japan
1707	67	2000	187.232	0.822939	16.2863	170.945	Japan
1708	67	2001	176.138	0.824723	16.2014	159.936	Japan
1709	67	2002	165.473	0.826937	16.1349	149.338	Japan
1710	67	2003	155.712	0.829392	15.9962	139.716	Japan
1711	67	2004	150.948	0.832037	16.0783	134.87	Japan
1712	67	2005	138.368	0.834289	15.9379	122.43	Japan
1713	67	2006	133.519	0.836222	15.8003	117.718	Japan
1714	67	2007	126.316	0.838294	15.6806	110.635	Japan
1715	67	2008	117.714	0.840301	15.5838	102.13	Japan
1716	67	2009	110.676	0.842134	15.6007	95.0755	Japan
1717	67	2010	102.524	0.844362	14.8773	87.6468	Japan
1718	67	2011	101.706	0.84675	14.9712	86.7351	Japan
1719	67	2012	99.343	0.849061	14.9352	84.4077	Japan
1720	67	2013	95.2292	0.851357	14.8462	80.383	Japan
1721	67	2014	93.7544	0.853693	15.2454	78.509	Japan
1722	67	2015	85.7331	0.856097	15.1712	70.5619	Japan
1723	67	2016	80.2388	0.858698	15.2872	64.9516	Japan
1724	67	2017	74.4883	0.861393	15.3127	59.1756	Japan
1725	67	2018	74.7381	0.864237	15.2972	59.4409	Japan
1726	67	2019	72.6717	0.867148	15.2996	57.3721	Japan
1727	67	2020	72.8466	0.869107	15.2526	57.594	Japan
1728	67	2021	70.5951	0.871242	15.206	55.3891	Japan
1729	68	1990	577.149	0.692329	17.6349	559.514	Republic of Korea
1730	68	1991	529.733	0.702631	17.6632	512.07	Republic of Korea
1731	68	1992	477.539	0.712441	17.7416	459.797	Republic of Korea
1732	68	1993	438.458	0.722287	17.2596	421.198	Republic of Korea
1733	68	1994	405.601	0.732198	17.459	388.142	Republic of Korea
1734	68	1995	379.419	0.74194	17.3381	362.081	Republic of Korea
1735	68	1996	360.442	0.751553	17.2646	343.177	Republic of Korea
1736	68	1997	341.556	0.760592	17.4788	324.077	Republic of Korea
1737	68	1998	317.426	0.768282	17.6204	299.806	Republic of Korea
1738	68	1999	296.71	0.776773	17.1847	279.525	Republic of Korea
1739	68	2000	277.579	0.785429	17.042	260.537	Republic of Korea
1740	68	2001	255.874	0.793496	16.8965	238.978	Republic of Korea
1741	68	2002	242.369	0.801024	16.8505	225.519	Republic of Korea
1742	68	2003	236.246	0.807688	16.7413	219.504	Republic of Korea
1743	68	2004	226.481	0.813721	16.6719	209.809	Republic of Korea
1744	68	2005	217.717	0.819093	16.5128	201.204	Republic of Korea
1745	68	2006	203.517	0.82418	16.089	187.428	Republic of Korea
1746	68	2007	203.348	0.829128	15.8728	187.475	Republic of Korea
1747	68	2008	201.401	0.833895	16.0141	185.387	Republic of Korea
1748	68	2009	197.676	0.838108	15.7676	181.909	Republic of Korea
1749	68	2010	186.606	0.842511	15.4613	171.145	Republic of Korea
1750	68	2011	172.523	0.846913	14.8691	157.654	Republic of Korea
1751	68	2012	159.847	0.85114	15.045	144.802	Republic of Korea
1752	68	2013	151.163	0.855441	15.3244	135.838	Republic of Korea
1753	68	2014	143.242	0.859666	15.1318	128.111	Republic of Korea
1754	68	2015	136.621	0.863907	15.1372	121.484	Republic of Korea
1755	68	2016	128.9	0.868318	15.0614	113.838	Republic of Korea
1756	68	2017	122.309	0.872618	15.4278	106.881	Republic of Korea
1757	68	2018	121.531	0.876823	14.9838	106.547	Republic of Korea
1758	68	2019	120.409	0.880732	15.2244	105.184	Republic of Korea
1759	68	2020	123.81	0.883718	14.9217	108.889	Republic of Korea
1760	68	2021	121.101	0.886675	15.3462	105.755	Republic of Korea
1761	69	1990	127.647	0.686404	17.355	110.292	Singapore
1762	69	1991	109.959	0.695056	17.632	92.3274	Singapore
1763	69	1992	104.301	0.703428	17.2969	87.0044	Singapore
1764	69	1993	98.8619	0.712315	17.4323	81.4297	Singapore
1765	69	1994	94.918	0.721257	17.2508	77.6672	Singapore
1766	69	1995	97.3233	0.729982	17.4638	79.8595	Singapore
1767	69	1996	92.2073	0.739028	17.5256	74.6817	Singapore
1768	69	1997	85.0909	0.747572	17.2467	67.8442	Singapore
1769	69	1998	84.6275	0.754873	17.2976	67.3299	Singapore
1770	69	1999	82.1819	0.760831	17.4656	64.7163	Singapore
1771	69	2000	73.4544	0.767717	17.6067	55.8477	Singapore
1772	69	2001	65.4919	0.774295	17.3937	48.0982	Singapore
1773	69	2002	62.7351	0.779736	17.4398	45.2953	Singapore
1774	69	2003	58.8506	0.784166	17.2133	41.6373	Singapore
1775	69	2004	59.5239	0.789853	17.0529	42.471	Singapore
1776	69	2005	59.3756	0.796456	16.8938	42.4818	Singapore
1777	69	2006	55.0835	0.803343	16.7749	38.3087	Singapore
1778	69	2007	48.4127	0.810625	16.7164	31.6963	Singapore
1779	69	2008	45.5172	0.818124	16.5062	29.011	Singapore
1780	69	2009	39.9318	0.824252	16.0924	23.8394	Singapore
1781	69	2010	40.3841	0.830222	16.0068	24.3773	Singapore
1782	69	2011	38.9552	0.83383	15.9394	23.0158	Singapore
1783	69	2012	36.9098	0.837392	15.7431	21.1667	Singapore
1784	69	2013	33.1921	0.84042	15.8071	17.3851	Singapore
1785	69	2014	31.3226	0.842895	15.7024	15.6202	Singapore
1786	69	2015	31.5366	0.845402	15.0624	16.4741	Singapore
1787	69	2016	35.5762	0.847597	15.2879	20.2883	Singapore
1788	69	2017	36.019	0.849052	15.0089	21.0102	Singapore
1789	69	2018	32.1293	0.850763	14.873	17.2563	Singapore
1790	69	2019	30.0302	0.852497	15.1003	14.9299	Singapore
1791	69	2020	28.6262	0.854296	15.3875	13.2387	Singapore
1792	69	2021	26.435	0.856098	15.2613	11.1737	Singapore
1793	71	1990	39.8922	0.725983	17.6243	22.2679	Australia
1794	71	1991	39.4552	0.72976	17.3428	22.1124	Australia
1795	71	1992	38.0799	0.733901	17.4754	20.6045	Australia
1796	71	1993	35.2896	0.738375	17.2397	18.0499	Australia
1797	71	1994	35.0605	0.742847	17.3039	17.7567	Australia
1798	71	1995	34.702	0.747427	17.4775	17.2245	Australia
1799	71	1996	34.1809	0.751992	17.4716	16.7093	Australia
1800	71	1997	35.1143	0.756634	17.3123	17.802	Australia
1801	71	1998	35.7182	0.761133	17.3159	18.4022	Australia
1802	71	1999	34.1342	0.765698	17.43	16.7042	Australia
1803	71	2000	34.2503	0.770224	17.3725	16.8778	Australia
1804	71	2001	33.5091	0.774663	17.5881	15.921	Australia
1805	71	2002	32.5131	0.779361	17.3094	15.2037	Australia
1806	71	2003	33.1437	0.7836	17.4129	15.7309	Australia
1807	71	2004	31.0342	0.787017	17.2252	13.809	Australia
1808	71	2005	29.7567	0.789616	17.1097	12.647	Australia
1809	71	2006	31.0725	0.791156	17.0874	13.9852	Australia
1810	71	2007	32.1826	0.792533	17	15.1825	Australia
1811	71	2008	30.9128	0.795293	16.7644	14.1483	Australia
1812	71	2009	30.1885	0.799174	16.8947	13.2938	Australia
1813	71	2010	28.793	0.803562	16.8289	11.9642	Australia
1814	71	2011	28.1871	0.80752	16.6238	11.5633	Australia
1815	71	2012	26.624	0.811644	16.7486	9.8754	Australia
1816	71	2013	27.5584	0.816454	16.522	11.0365	Australia
1817	71	2014	27.1363	0.820841	16.3833	10.7529	Australia
1818	71	2015	28.7607	0.824861	16.2917	12.469	Australia
1819	71	2016	26.9856	0.82856	16.3869	10.5988	Australia
1820	71	2017	25.181	0.831798	16.0684	9.11259	Australia
1821	71	2018	24.875	0.835355	15.6778	9.19713	Australia
1822	71	2019	25.4529	0.839317	15.7778	9.67514	Australia
1823	71	2020	23.9221	0.842051	15.6892	8.2329	Australia
1824	71	2021	23.3662	0.844253	15.2684	8.09789	Australia
1825	72	1990	82.0414	0.752322	17.597	64.4444	New Zealand
1826	72	1991	80.4967	0.755616	17.8326	62.6641	New Zealand
1827	72	1992	73.8539	0.759461	17.5024	56.3515	New Zealand
1828	72	1993	68.6074	0.763635	17.4796	51.1279	New Zealand
1829	72	1994	62.5399	0.767119	17.2883	45.2516	New Zealand
1830	72	1995	60.5349	0.769998	17.456	43.0789	New Zealand
1831	72	1996	61.1666	0.773575	17.5514	43.6152	New Zealand
1832	72	1997	58.5036	0.778206	17.4788	41.0247	New Zealand
1833	72	1998	56.6805	0.781731	17.3502	39.3303	New Zealand
1834	72	1999	59.1221	0.784429	17.2002	41.922	New Zealand
1835	72	2000	55.4547	0.78766	17.1818	38.2728	New Zealand
1836	72	2001	52.2513	0.791426	16.9554	35.2959	New Zealand
1837	72	2002	51.1135	0.79452	16.9381	34.1754	New Zealand
1838	72	2003	51.5946	0.796287	17.0592	34.5354	New Zealand
1839	72	2004	51.6756	0.798177	16.8209	34.8548	New Zealand
1840	72	2005	49.3391	0.799107	16.8805	32.4586	New Zealand
1841	72	2006	48.1353	0.798457	16.9421	31.1932	New Zealand
1842	72	2007	47.9865	0.798448	16.7981	31.1884	New Zealand
1843	72	2008	44.4351	0.79967	16.9286	27.5065	New Zealand
1844	72	2009	43.1134	0.801728	16.7503	26.3631	New Zealand
1845	72	2010	44.1844	0.805133	16.7009	27.4835	New Zealand
1846	72	2011	43.0665	0.80976	16.6693	26.3971	New Zealand
1847	72	2012	40.703	0.814958	16.525	24.1781	New Zealand
1848	72	2013	38.2268	0.820146	16.4029	21.8239	New Zealand
1849	72	2014	35.824	0.823909	16.2519	19.5721	New Zealand
1850	72	2015	38.1092	0.827462	16.0804	22.0288	New Zealand
1851	72	2016	41.657	0.831844	15.8479	25.8091	New Zealand
1852	72	2017	38.2846	0.836302	15.769	22.5156	New Zealand
1853	72	2018	38.6459	0.840598	15.7574	22.8885	New Zealand
1854	72	2019	38.6176	0.844533	15.3441	23.2735	New Zealand
1855	72	2020	34.5413	0.847399	14.8831	19.6582	New Zealand
1856	72	2021	36.1272	0.849442	14.9934	21.1339	New Zealand
1857	74	1990	94.6477	0.761464	17.443	77.2046	Andorra
1858	74	1991	94.171	0.764709	17.3954	76.7755	Andorra
1859	74	1992	93.465	0.767188	17.6351	75.8299	Andorra
1860	74	1993	94.1979	0.768954	17.5154	76.6824	Andorra
1861	74	1994	94.9676	0.770024	17.2345	77.7331	Andorra
1862	74	1995	92.0057	0.770989	17.4958	74.5099	Andorra
1863	74	1996	90.1936	0.772403	17.4262	72.7675	Andorra
1864	74	1997	87.8645	0.774581	17.4714	70.3931	Andorra
1865	74	1998	85.4469	0.776973	17.3332	68.1137	Andorra
1866	74	1999	83.2682	0.77963	17.2649	66.0034	Andorra
1867	74	2000	80.8759	0.781977	17.2525	63.6234	Andorra
1868	74	2001	78.7939	0.785417	17.0734	61.7205	Andorra
1869	74	2002	76.2652	0.790159	16.9617	59.3035	Andorra
1870	74	2003	73.9284	0.797279	16.949	56.9794	Andorra
1871	74	2004	72.9779	0.804732	16.7494	56.2285	Andorra
1872	74	2005	70.5248	0.812214	16.6969	53.8279	Andorra
1873	74	2006	69.1594	0.819787	16.3489	52.8105	Andorra
1874	74	2007	66.5329	0.826617	16.0954	50.4376	Andorra
1875	74	2008	65.4282	0.831822	15.9979	49.4303	Andorra
1876	74	2009	65.1047	0.83593	15.6677	49.437	Andorra
1877	74	2010	64.2295	0.83949	15.8192	48.4103	Andorra
1878	74	2011	63.7423	0.842795	15.7653	47.977	Andorra
1879	74	2012	62.9121	0.845811	15.4231	47.489	Andorra
1880	74	2013	62.0952	0.84833	15.2169	46.8783	Andorra
1881	74	2014	61.622	0.85101	15.3702	46.2518	Andorra
1882	74	2015	61.5457	0.853591	15.2568	46.2889	Andorra
1883	74	2016	61.3104	0.856257	15.3216	45.9889	Andorra
1884	74	2017	60.6801	0.859477	15.2922	45.3879	Andorra
1885	74	2018	60.1391	0.862589	14.9311	45.208	Andorra
1886	74	2019	59.3095	0.865621	15.3766	43.9329	Andorra
1887	74	2020	47.7146	0.867449	15.1304	32.5843	Andorra
1888	74	2021	46.7703	0.869444	15.2639	31.5064	Andorra
1889	75	1990	88.4224	0.749854	17.555	70.8674	Austria
1890	75	1991	94.2453	0.751653	17.6179	76.6274	Austria
1891	75	1992	90.0795	0.754375	17.4561	72.6233	Austria
1892	75	1993	89.3422	0.758805	17.3195	72.0227	Austria
1893	75	1994	90.7937	0.764704	17.5305	73.2632	Austria
1894	75	1995	82.2529	0.769827	17.519	64.7339	Austria
1895	75	1996	74.8982	0.774447	17.368	57.5302	Austria
1896	75	1997	71.1789	0.779233	17.361	53.8179	Austria
1897	75	1998	66.6283	0.783521	17.2716	49.3567	Austria
1898	75	1999	66.3258	0.787452	16.9714	49.3543	Austria
1899	75	2000	64.9401	0.791848	16.9719	47.9682	Austria
1900	75	2001	59.6616	0.79577	16.8867	42.7749	Austria
1901	75	2002	57.5288	0.799154	16.8482	40.6806	Austria
1902	75	2003	56.9205	0.802043	16.7374	40.1831	Austria
1903	75	2004	53.4211	0.804889	16.7753	36.6459	Austria
1904	75	2005	50.9572	0.808419	16.7215	34.2357	Austria
1905	75	2006	47.1232	0.812065	16.7031	30.4201	Austria
1906	75	2007	41.9271	0.815481	16.5726	25.3545	Austria
1907	75	2008	42.9643	0.818794	16.5145	26.4498	Austria
1908	75	2009	42.2021	0.821541	16.2911	25.911	Austria
1909	75	2010	42.875	0.8245	16.1722	26.7029	Austria
1910	75	2011	42.7743	0.828002	16.1695	26.6048	Austria
1911	75	2012	42.4368	0.831113	16.0666	26.3703	Austria
1912	75	2013	40.2456	0.83368	15.8316	24.4139	Austria
1913	75	2014	38.1727	0.835839	15.6205	22.5523	Austria
1914	75	2015	37.1434	0.83758	15.6322	21.5112	Austria
1915	75	2016	35.0393	0.839884	15.6208	19.4185	Austria
1916	75	2017	37.6582	0.843173	15.5319	22.1263	Austria
1917	75	2018	37.5207	0.846614	15.295	22.2257	Austria
1918	75	2019	30.9951	0.849863	15.3502	15.6449	Austria
1919	75	2020	27.2124	0.85202	15.1155	12.0968	Austria
1920	75	2021	25.4627	0.853837	15.151	10.3117	Austria
1921	76	1990	67.8457	0.737391	17.3023	50.5434	Belgium
1922	76	1991	65.4453	0.742173	17.5243	47.9209	Belgium
1923	76	1992	62.4472	0.748012	17.3876	45.0595	Belgium
1924	76	1993	57.8058	0.753685	17.4152	40.3907	Belgium
1925	76	1994	57.095	0.758904	17.4964	39.5985	Belgium
1926	76	1995	55.3456	0.76317	17.3661	37.9796	Belgium
1927	76	1996	54.7213	0.766826	17.4632	37.2581	Belgium
1928	76	1997	50.8542	0.770814	17.4146	33.4396	Belgium
1929	76	1998	51.5062	0.774228	17.4301	34.0761	Belgium
1930	76	1999	47.4431	0.777041	17.1163	30.3267	Belgium
1931	76	2000	46.3137	0.780396	17.329	28.9847	Belgium
1932	76	2001	44.9194	0.784713	17.5279	27.3915	Belgium
1933	76	2002	40.1413	0.788836	17.0687	23.0726	Belgium
1934	76	2003	37.8033	0.792014	17.1246	20.6786	Belgium
1935	76	2004	39.4278	0.795225	16.807	22.6208	Belgium
1936	76	2005	38.9505	0.798497	16.8497	22.1008	Belgium
1937	76	2006	39.0798	0.801573	16.711	22.3688	Belgium
1938	76	2007	39.8955	0.804613	16.7844	23.1111	Belgium
1939	76	2008	37.7093	0.807758	16.6433	21.066	Belgium
1940	76	2009	36.8135	0.811056	16.6897	20.1238	Belgium
1941	76	2010	35.5857	0.81503	16.5282	19.0576	Belgium
1942	76	2011	33.5269	0.81947	16.3865	17.1404	Belgium
1943	76	2012	30.9566	0.824226	16.1021	14.8544	Belgium
1944	76	2013	30.3012	0.82862	16.2198	14.0814	Belgium
1945	76	2014	28.5309	0.832425	16.0081	12.5229	Belgium
1946	76	2015	29.0576	0.835878	15.9649	13.0926	Belgium
1947	76	2016	28.0287	0.839463	15.6185	12.4102	Belgium
1948	76	2017	26.862	0.843212	15.7691	11.0929	Belgium
1949	76	2018	26.1651	0.846618	15.4178	10.7473	Belgium
1950	76	2019	24.5758	0.849498	15.0366	9.53916	Belgium
1951	76	2020	20.8079	0.851347	15.3502	5.45769	Belgium
1952	76	2021	24.4824	0.853654	15.034	9.44835	Belgium
1953	77	1990	51.729	0.648231	18.004	33.725	Cyprus
1954	77	1991	51.2087	0.655726	17.5953	33.6134	Cyprus
1955	77	1992	50.9512	0.666012	17.6925	33.2587	Cyprus
1956	77	1993	49.7523	0.677547	17.4	32.3524	Cyprus
1957	77	1994	48.8401	0.688829	17.4917	31.3485	Cyprus
1958	77	1995	48.3805	0.699924	17.3441	31.0364	Cyprus
1959	77	1996	47.7598	0.70984	17.3372	30.4225	Cyprus
1960	77	1997	47.9897	0.718864	17.6176	30.3721	Cyprus
1961	77	1998	46.5266	0.727964	17.461	29.0656	Cyprus
1962	77	1999	45.1666	0.736846	17.4235	27.7432	Cyprus
1963	77	2000	43.5402	0.745199	17.2994	26.2408	Cyprus
1964	77	2001	39.4207	0.753595	17.3413	22.0795	Cyprus
1965	77	2002	35.7851	0.761502	17.6024	18.1827	Cyprus
1966	77	2003	34.9904	0.767896	17.3599	17.6304	Cyprus
1967	77	2004	37.0491	0.773765	17.3759	19.6731	Cyprus
1968	77	2005	39.4457	0.779031	17.4411	22.0045	Cyprus
1969	77	2006	38.5257	0.784561	17.523	21.0027	Cyprus
1970	77	2007	33.863	0.792068	17.0476	16.8154	Cyprus
1971	77	2008	33.0383	0.799454	17.0537	15.9846	Cyprus
1972	77	2009	32.2004	0.805112	16.7066	15.4939	Cyprus
1973	77	2010	31.3356	0.80984	16.6247	14.7109	Cyprus
1974	77	2011	30.5155	0.813726	16.7166	13.7989	Cyprus
1975	77	2012	29.2223	0.816979	16.5279	12.6944	Cyprus
1976	77	2013	28.0081	0.819381	16.3029	11.7052	Cyprus
1977	77	2014	26.9688	0.821184	16.3349	10.6339	Cyprus
1978	77	2015	25.6234	0.822733	16.2719	9.35148	Cyprus
1979	77	2016	22.5784	0.824284	16.2299	6.34841	Cyprus
1980	77	2017	21.3982	0.82614	16.1987	5.19954	Cyprus
1981	77	2018	21.6606	0.828343	16.1889	5.47171	Cyprus
1982	77	2019	22.3665	0.830981	15.8839	6.48262	Cyprus
1983	77	2020	22.1971	0.83306	16.0727	6.12446	Cyprus
1984	77	2021	19.7773	0.835631	15.6658	4.11149	Cyprus
1985	78	1990	60.2557	0.801155	16.8785	43.3773	Denmark
1986	78	1991	56.503	0.80454	16.8138	39.6892	Denmark
1987	78	1992	52.9749	0.808164	16.7028	36.2721	Denmark
1988	78	1993	49.0223	0.811586	16.6958	32.3265	Denmark
1989	78	1994	49.1126	0.815139	16.5059	32.6066	Denmark
1990	78	1995	48.4503	0.819105	16.5189	31.9314	Denmark
1991	78	1996	47.383	0.823375	16.1111	31.2718	Denmark
1992	78	1997	44.3681	0.82768	16.1752	28.1929	Denmark
1993	78	1998	39.8302	0.831683	16.0136	23.8166	Denmark
1994	78	1999	39.0822	0.835382	15.7514	23.3309	Denmark
1995	78	2000	35.089	0.839184	15.4284	19.6606	Denmark
1996	78	2001	39.605	0.843178	15.7407	23.8643	Denmark
1997	78	2002	39.709	0.847086	14.9962	24.7128	Denmark
1998	78	2003	39.0644	0.850441	15.2194	23.845	Denmark
1999	78	2004	35.9824	0.853304	15.0589	20.9235	Denmark
[truncated: 4,529 more rows]
